# Supplementary material for: Harnessing peak transmission around symptom onset for non-pharmaceutical intervention and containment of the COVID-19 pandemic
Source: Nat Commun. 2021 Feb 19;12:1147. doi: 10.1038/s41467-021-21385-z (PMC7895830; doi:10.1038/s41467-021-21385-z)
Supplement: Supplementary file 4 — Soucedata [file 41467_2021_21385_MOESM4_ESM.xlsx]

## Sheet: symptom onset time (Bi et al.) 
days	symptom onset time distribution
1	0.088172
2	0.104066
3	0.106125
4	0.0970614
5	0.0806207
6	0.0779876
7	0.0733883
8	0.0652696
9	0.0593196
10	0.0444936
11	0.0442508
12	0.0339004
13	0.0272886
14	0.0250136
15	0.0197181
16	0.0110743
17	0.00777697
18	0.00707114
19	0.00644612
20	0.00426526
21	0.00303308
22	0.00303308
23	0.00261273
24	0.00261273
25	0.00177868
26	0.000959009
27	0.000748836
28	0.000546448
29	0.000273224
30	0.000273224
31	0.000273224
32	0.000273224
33	0.000273224

## Sheet: symptom onset time (Xia et al.)
days	symptom onset time distribution
1	0.0938095
2	0.145873
3	0.125397
4	0.140952
5	0.138413
6	0.11
7	0.0792063
8	0.062381
9	0.0404762
10	0.0295238
11	0.0157143
12	0.00555556
13	0.00634921
14	0.0031746
15	0.0031746

## Sheet: symptom onset time (Men et al.)
days	symptom onset time distribution
1	0.0173729
2	0.0373083
3	0.124879
4	0.249173
5	0.118523
6	0.143382
7	0.108918
8	0.0665456
9	0.0139831
10	0.0168079
11	0.0252825
12	0.00833333
13	0.040113
14	0.00621469
15	0.0231638

## Sheet: symptom onset time (All)
days	symptom onset time distribution
1	0.07784
2	0.105366
3	0.115145
4	0.136206
5	0.104553
6	0.0987932
7	0.08119
8	0.0646125
9	0.0459092
10	0.0352565
11	0.0323907
12	0.0209763
13	0.023133
14	0.0152089
15	0.015298
16	0.00584033
17	0.0041014
18	0.00372916
19	0.00339954
20	0.0022494
21	0.00159958
22	0.00159958
23	0.0013779
24	0.0013779
25	0.000938036
26	0.00050576
27	0.000394919
28	0.000288184
29	0.000144092
30	0.000144092
31	0.000144092
32	0.000144092
33	0.000144092

## Sheet: symptom onset time (MLE)
Symptom onset time distribution inferred by maximum likelihood estimation (MLE)
days	original data	Bootstrap #1	Bootstrap #2	Bootstrap #3	Bootstrap #4	Bootstrap #5	Bootstrap #6	Bootstrap #7	Bootstrap #8	Bootstrap #9	Bootstrap #10	Bootstrap #11	Bootstrap #12	Bootstrap #13	Bootstrap #14	Bootstrap #15	Bootstrap #16	Bootstrap #17	Bootstrap #18	Bootstrap #19	Bootstrap #20	Bootstrap #21	Bootstrap #22	Bootstrap #23	Bootstrap #24	Bootstrap #25	Bootstrap #26	Bootstrap #27	Bootstrap #28	Bootstrap #29	Bootstrap #30	Bootstrap #31	Bootstrap #32	Bootstrap #33	Bootstrap #34	Bootstrap #35	Bootstrap #36	Bootstrap #37	Bootstrap #38	Bootstrap #39	Bootstrap #40	Bootstrap #41	Bootstrap #42	Bootstrap #43	Bootstrap #44	Bootstrap #45	Bootstrap #46	Bootstrap #47	Bootstrap #48
0	0	0	0	0	0	0	0	0	0	0	0	0	0	0	0	0	0	0	0	0	0	0	0	0	0	0	0	0	0	0	0	0	0	0	0	0	0	0	0	0	0	0	0	0	0	0	0	0	0
0.1	2.3442e-09	5.0766e-08	2.88011e-10	1.89921e-11	1.76088e-08	8.54164e-11	1.75527e-09	5.49691e-10	3.27362e-08	1.41082e-10	2.45891e-09	2.68586e-09	1.74409e-10	5.75466e-10	2.50301e-10	4.40751e-09	8.80679e-12	1.22079e-08	3.39478e-10	4.99769e-10	2.44752e-07	5.18499e-10	8.46669e-09	1.98343e-09	1.63679e-09	8.05027e-12	6.36849e-09	4.3766e-09	1.35053e-07	3.05165e-09	3.06438e-09	5.35161e-09	4.27081e-11	1.444e-09	1.26293e-10	6.55066e-11	3.93841e-09	4.68926e-09	1.5747e-09	2.23652e-08	3.59208e-09	1.06902e-09	1.34625e-08	2.52439e-09	5.11344e-10	2.12881e-11	1.76681e-09	1.91424e-10	5.77576e-08
0.2	1.56774e-06	1.18546e-05	3.77591e-07	6.10157e-08	6.08432e-06	1.9164e-07	1.38578e-06	5.70874e-07	8.82266e-06	2.51252e-07	1.67573e-06	1.70204e-06	2.65785e-07	5.87403e-07	3.34723e-07	2.40042e-06	3.39483e-08	4.45788e-06	4.18012e-07	4.99297e-07	3.39477e-05	5.701e-07	3.67621e-06	1.3641e-06	1.2064e-06	3.87222e-08	3.388e-06	2.357e-06	2.19922e-05	1.91667e-06	1.87282e-06	2.79996e-06	1.06456e-07	1.29147e-06	2.20873e-07	1.32058e-07	2.18054e-06	2.38965e-06	1.27107e-06	7.48891e-06	2.21299e-06	9.65228e-07	4.97444e-06	1.76149e-06	5.25598e-07	6.23396e-08	1.26033e-06	2.96819e-07	1.34786e-05
0.3	3.61627e-05	0.000163118	1.21732e-05	3.06401e-06	0.000101173	7.94051e-06	3.44343e-05	1.64357e-05	0.000130343	9.35367e-06	3.88685e-05	3.82625e-05	9.24498e-06	1.67714e-05	1.09277e-05	5.00031e-05	1.87924e-06	7.67137e-05	1.30765e-05	1.42043e-05	0.000361025	1.6816e-05	6.85405e-05	3.19937e-05	2.92627e-05	2.34339e-06	6.90184e-05	4.88975e-05	0.000254169	4.27457e-05	4.13223e-05	5.70329e-05	4.70893e-06	3.39057e-05	8.1971e-06	5.2986e-06	4.5895e-05	4.84041e-05	3.19796e-05	0.000121978	4.87029e-05	2.57128e-05	8.57061e-05	4.1193e-05	1.51086e-05	3.00747e-06	3.01039e-05	1.03607e-05	0.000184577
0.4	0.000248674	0.000812645	0.000103388	3.43672e-05	0.000566324	7.83293e-05	0.000247104	0.000130165	0.000679058	8.6602e-05	0.000267678	0.000259019	8.24216e-05	0.000132149	9.3683e-05	0.000322468	2.24946e-05	0.000440371	0.000109032	0.000112082	0.00153004	0.000134934	0.000412548	0.000222651	0.000207921	2.93475e-05	0.000436427	0.000314767	0.00113722	0.000287384	0.000276355	0.000362169	4.87392e-05	0.000250969	7.59801e-05	5.17898e-05	0.00029825	0.000307507	0.000231473	0.000672125	0.000324071	0.000193083	0.000491156	0.000284615	0.000119763	3.29946e-05	0.000211931	9.23237e-05	0.00091461
0.5	0.000935431	0.00244175	0.000451262	0.000182294	0.00184369	0.000377803	0.000955232	0.000541349	0.00210549	0.000400528	0.00100667	0.000963986	0.000372392	0.000547677	0.000411982	0.00115948	0.000125198	0.00146267	0.00046993	0.000466093	0.00410449	0.00056559	0.0014139	0.000845403	0.000800892	0.00016743	0.00154209	0.00113091	0.00317313	0.00106311	0.00101952	0.00128708	0.000244251	0.00098922	0.000352388	0.00024996	0.00107899	0.00109594	0.000900681	0.0021603	0.00118866	0.000771376	0.00162683	0.00107154	0.000499007	0.000172657	0.000811284	0.000416265	0.00273357
0.6	0.00247204	0.00545934	0.00133348	0.000623253	0.00437227	0.00119868	0.00257157	0.0015437	0.00481971	0.00123366	0.00265735	0.00252777	0.00112965	0.00155776	0.00122509	0.0029621	0.000444528	0.00352713	0.0013759	0.00133137	0.00843056	0.00162071	0.00348571	0.00225136	0.00215553	0.000602564	0.00387822	0.00288845	0.00671859	0.00277271	0.00265538	0.00325736	0.000800066	0.00269767	0.00108922	0.000797508	0.00277061	0.0027846	0.00243751	0.00506784	0.00307761	0.00213005	0.00391038	0.00282845	0.00142617	0.000585172	0.0021738	0.00125921	0.00608088
0.7	0.00520184	0.0100892	0.00306282	0.00160416	0.00845345	0.00290233	0.00548221	0.00344979	0.00907274	0.0029226	0.00558299	0.00528779	0.00264912	0.00347438	0.00282922	0.00606995	0.00118003	0.00691802	0.00313813	0.00298327	0.0145815	0.00363298	0.0069486	0.0047685	0.00460291	0.00161034	0.00783471	0.00591957	0.011908	0.00577197	0.00552469	0.00662304	0.001991	0.00580199	0.00259038	0.00194701	0.00570264	0.00568727	0.00521929	0.00970622	0.00636579	0.00463475	0.00764379	0.00593829	0.00319486	0.00149752	0.0046265	0.00294369	0.0111839
0.8	0.00935529	0.0163536	0.00591236	0.00339376	0.0142	0.00583252	0.0099519	0.00651604	0.0149263	0.00577733	0.0100223	0.00946606	0.0052012	0.00655238	0.00548767	0.0106854	0.00256213	0.0117682	0.00602437	0.00565321	0.0224081	0.00687483	0.0119657	0.00862481	0.00837935	0.00350466	0.0136126	0.0104237	0.0186739	0.0102868	0.00984591	0.0115814	0.00409859	0.0105968	0.00514106	0.00395119	0.0100778	0.00999228	0.00951032	0.0161684	0.0112804	0.00855722	0.0129584	0.0106485	0.00604955	0.00315627	0.00840076	0.00576054	0.018046
0.9	0.0150191	0.0241122	0.0100638	0.0062293	0.0215492	0.0102433	0.0160847	0.0108973	0.0222791	0.0100187	0.0160581	0.015141	0.00897943	0.0109445	0.00938107	0.016854	0.00480884	0.0180607	0.010209	0.00948822	0.0316199	0.0115092	0.0185369	0.0139162	0.0135914	0.00657387	0.0212124	0.0164482	0.0268065	0.0163862	0.015689	0.0181613	0.00735436	0.0171987	0.00895114	0.00701351	0.015951	0.0157451	0.0154215	0.0243518	0.0178762	0.0140304	0.0198198	0.0170386	0.0101424	0.00577964	0.0135987	0.00991188	0.0264932
1	0.0221441	0.033117	0.0155867	0.0102773	0.0303063	0.0162603	0.0238296	0.0166336	0.030916	0.0157481	0.0236272	0.022257	0.0140755	0.0166887	0.014586	0.0244832	0.00808965	0.0256595	0.0157546	0.0145375	0.0418598	0.0175754	0.0265284	0.0206109	0.0202171	0.0110293	0.0304684	0.0239058	0.0360161	0.0239954	0.0229876	0.0262467	0.0119033	0.0255514	0.0141262	0.0112581	0.0232444	0.0228653	0.0229137	0.0340131	0.0260536	0.0210447	0.0280647	0.0250324	0.0155195	0.00952226	0.0201958	0.0154853	0.036239
1.1	0.0305737	0.043065	0.0224433	0.0156144	0.0401946	0.0238758	0.0330124	0.0236608	0.0405567	0.0229463	0.032553	0.0306541	0.0204785	0.0237191	0.0210774	0.0333785	0.012504	0.0343488	0.0226173	0.0207594	0.0527589	0.0250006	0.0357141	0.0285738	0.0281297	0.0169772	0.0411007	0.0326096	0.0459836	0.0329302	0.0315706	0.0356179	0.0177908	0.0354599	0.0206641	0.0167199	0.0317807	0.0311783	0.0318266	0.0448268	0.0355988	0.029471	0.037446	0.034434	0.0221295	0.014458	0.0280639	0.0224551	0.0469422
1.2	0.0400797	0.0536386	0.0305074	0.0222266	0.0509003	0.032965	0.0433754	0.0318328	0.0508969	0.0314911	0.0425843	0.040103	0.028089	0.0318888	0.028745	0.0432821	0.018075	0.0438705	0.0306671	0.0280388	0.0639711	0.0336247	0.0458166	0.0375987	0.0371279	0.0244131	0.0527668	0.0423105	0.0563957	0.0429359	0.0411988	0.0459935	0.0249676	0.0466361	0.0284684	0.0233513	0.0413196	0.0404515	0.0419164	0.0564351	0.0462272	0.0390935	0.047674	0.0449703	0.0298433	0.0205787	0.0370025	0.0306999	0.0582517
1.3	0.050395	0.0645336	0.0395895	0.0300203	0.0621059	0.0433147	0.0546164	0.0409485	0.061638	0.0411839	0.0534315	0.0503384	0.0367419	0.0409962	0.0374166	0.053908	0.0247541	0.0539537	0.0397132	0.03621	0.0751928	0.043229	0.0565412	0.0474394	0.0469679	0.0332337	0.0651044	0.052731	0.0669664	0.0537233	0.0515988	0.0570673	0.0333066	0.0587425	0.0373714	0.0310366	0.0515904	0.0504247	0.0528934	0.0684848	0.0576223	0.0496455	0.0584498	0.0563297	0.0384783	0.0278042	0.0467697	0.040029	0.0698363
1.4	0.0612416	0.0754766	0.0494627	0.0388409	0.0735134	0.0546557	0.0664201	0.0507768	0.0725052	0.0517783	0.064796	0.0610853	0.0462295	0.0508102	0.0468814	0.0649683	0.0324339	0.0643366	0.0495292	0.0450767	0.0861708	0.0535638	0.0676003	0.0578352	0.057389	0.0432575	0.0777627	0.0635908	0.0774485	0.0649966	0.0624899	0.0685356	0.0426239	0.0714281	0.0471582	0.0396117	0.062318	0.0608344	0.0644527	0.0806509	0.0694656	0.0608385	0.0694879	0.0681935	0.0478215	0.0359982	0.0571077	0.050208	0.0814021
1.5	0.0723505	0.0862331	0.0598844	0.0484923	0.0848579	0.0666907	0.0784824	0.061077	0.0832588	0.0630054	0.0763914	0.0720789	0.0563232	0.061091	0.0569113	0.0761922	0.0409632	0.07478	0.0598744	0.0544313	0.0967036	0.0643708	0.07873	0.0685312	0.0681342	0.0542495	0.0904229	0.0746254	0.0876378	0.0764745	0.0736033	0.0801161	0.0527013	0.0843554	0.05759	0.0488827	0.0732415	0.0714312	0.0762979	0.0926505	0.0814582	0.0723865	0.0805305	0.0802587	0.057649	0.0449857	0.0677625	0.0609834	0.0927009
1.6	0.0834752	0.0966108	0.0706135	0.0587559	0.0959149	0.0791193	0.0905254	0.0716154	0.0936984	0.0745947	0.0879578	0.0830774	0.0667908	0.0716054	0.0672773	0.0873371	0.050163	0.0850751	0.0705111	0.0640681	0.106638	0.0753999	0.0896991	0.0792911	0.078964	0.0659453	0.102809	0.0855975	0.0973725	0.0879031	0.0846955	0.0915594	0.063305	0.0972179	0.0684226	0.0586426	0.0841251	0.0819906	0.0881563	0.104248	0.0933336	0.0840222	0.0913559	0.0922518	0.0677411	0.0545703	0.0784981	0.072101	0.103533
1.7	0.0943999	0.106459	0.0814236	0.0694068	0.106501	0.0916557	0.102307	0.0821756	0.103663	0.0862898	0.0992694	0.0938698	0.0774099	0.0821383	0.077762	0.0981955	0.059841	0.0950471	0.0812165	0.0737941	0.115866	0.0864211	0.100314	0.0899055	0.0896654	0.0780716	0.114694	0.0963032	0.10653	0.0990628	0.0955549	0.102654	0.0742019	0.10975	0.0794211	0.068685	0.0947655	0.0923185	0.0997892	0.115257	0.104865	0.0955071	0.101781	0.103938	0.0778928	0.0645483	0.0891045	0.0833203	0.113743
1.8	0.104943	0.115664	0.0921108	0.0802267	0.116475	0.104041	0.113626	0.0925658	0.11303	0.0978583	0.110138	0.104279	0.0879767	0.0924988	0.088168	0.108596	0.0698032	0.104555	0.0917909	0.0834352	0.124312	0.0972318	0.110418	0.100196	0.100056	0.0903624	0.125898	0.106574	0.115024	0.109772	0.106005	0.113229	0.0851711	0.121734	0.0903698	0.0788142	0.104994	0.102254	0.110995	0.125536	0.115866	0.106638	0.111659	0.115122	0.0879207	0.0747202	0.0994023	0.0944238	0.123219
1.9	0.114958	0.124146	0.102498	0.0910123	0.125732	0.116049	0.12432	0.102622	0.12171	0.109098	0.120414	0.114161	0.098312	0.102524	0.0983228	0.118405	0.0798636	0.11349	0.102061	0.09284	0.131937	0.10766	0.119891	0.110018	0.109986	0.102571	0.136286	0.116276	0.122795	0.119885	0.115904	0.123151	0.0960119	0.132994	0.101078	0.0888519	0.114675	0.111668	0.121613	0.134984	0.126193	0.117246	0.120882	0.125651	0.0976666	0.0848993	0.109244	0.105222	0.131884
2	0.12433	0.131856	0.112439	0.101582	0.134199	0.127494	0.134265	0.11221	0.129643	0.11984	0.129983	0.123407	0.108263	0.11208	0.108081	0.12752	0.0898508	0.121773	0.111885	0.101881	0.138722	0.117565	0.128645	0.119256	0.119336	0.114479	0.145765	0.12531	0.129813	0.129295	0.125144	0.132323	0.106549	0.143402	0.111385	0.0986413	0.123707	0.120464	0.131517	0.143537	0.135739	0.127202	0.129371	0.13541	0.106999	0.0949176	0.118513	0.115557	0.139694
2.1	0.132978	0.138767	0.121815	0.11178	0.141833	0.138224	0.143375	0.121222	0.136795	0.129949	0.138763	0.131935	0.117706	0.121062	0.117323	0.135871	0.0996119	0.12935	0.121145	0.110456	0.144671	0.126837	0.136622	0.127823	0.128018	0.125899	0.154277	0.133602	0.136064	0.137921	0.133647	0.140678	0.116634	0.152866	0.121156	0.108049	0.132016	0.128569	0.140618	0.151161	0.144429	0.136407	0.137076	0.144319	0.115812	0.104628	0.127121	0.125301	0.146628
2.2	0.140844	0.144871	0.130535	0.121476	0.148613	0.148126	0.151591	0.129578	0.14315	0.139321	0.1467	0.139693	0.126543	0.129388	0.125959	0.143413	0.109015	0.136188	0.129755	0.118484	0.149801	0.135396	0.143788	0.135662	0.135969	0.136676	0.161792	0.141109	0.141554	0.145716	0.141362	0.148175	0.126148	0.16133	0.13029	0.116967	0.139554	0.135939	0.148855	0.157845	0.152221	0.144792	0.14397	0.152326	0.124025	0.113909	0.135007	0.134357	0.152686
2.3	0.147896	0.150178	0.138534	0.130565	0.15454	0.157121	0.158884	0.137222	0.148712	0.147882	0.153767	0.146648	0.1347	0.137005	0.13392	0.150123	0.117952	0.142275	0.137651	0.125905	0.154142	0.143184	0.150129	0.142734	0.143149	0.14669	0.168308	0.147806	0.146298	0.152652	0.148261	0.1548	0.134997	0.168768	0.138707	0.12531	0.146296	0.142548	0.156194	0.163598	0.159093	0.152317	0.150045	0.159408	0.131579	0.122658	0.142132	0.142652	0.157887
2.4	0.154122	0.154708	0.145768	0.138968	0.159626	0.165156	0.165245	0.144118	0.153497	0.155583	0.159955	0.152789	0.142127	0.143876	0.141159	0.155999	0.126333	0.147613	0.144793	0.132681	0.157732	0.150168	0.155648	0.149022	0.149539	0.15585	0.17384	0.153687	0.150323	0.158723	0.154334	0.160553	0.143112	0.175176	0.146355	0.133012	0.152233	0.148387	0.162624	0.168446	0.165047	0.158962	0.15531	0.165561	0.138437	0.130799	0.148477	0.150142	0.162258
2.5	0.159525	0.158493	0.152215	0.146628	0.163899	0.172208	0.170683	0.150249	0.15753	0.162399	0.165273	0.15812	0.148795	0.149984	0.14765	0.161049	0.134092	0.152214	0.151158	0.138786	0.160613	0.156335	0.160361	0.154524	0.155135	0.164096	0.178418	0.158762	0.153663	0.163939	0.159586	0.165451	0.150449	0.180573	0.153201	0.140029	0.157373	0.153462	0.16815	0.172425	0.1701	0.164725	0.159785	0.170798	0.144577	0.138274	0.154038	0.156801	0.165836
2.6	0.164121	0.161567	0.157868	0.15351	0.167393	0.178272	0.175223	0.155612	0.160844	0.168322	0.169742	0.162658	0.154688	0.155327	0.153381	0.165298	0.141181	0.156101	0.156739	0.144211	0.162831	0.161685	0.164297	0.159251	0.159947	0.171391	0.182084	0.16305	0.156354	0.168323	0.164038	0.169522	0.15698	0.184989	0.159233	0.146335	0.161734	0.157791	0.172794	0.17558	0.174279	0.169623	0.1635	0.175146	0.149992	0.145045	0.158825	0.16262	0.168667
2.7	0.167936	0.163974	0.162734	0.159595	0.17015	0.183362	0.178898	0.160218	0.163479	0.173364	0.173394	0.166427	0.159808	0.159916	0.158356	0.168777	0.147568	0.159304	0.161545	0.148958	0.164435	0.166232	0.167488	0.163225	0.163997	0.177721	0.184889	0.166583	0.158437	0.171906	0.167717	0.172802	0.162696	0.188469	0.16445	0.151918	0.165344	0.161399	0.176588	0.17796	0.177625	0.173679	0.16649	0.178643	0.154688	0.15109	0.16286	0.167608	0.170797
2.8	0.171005	0.165756	0.16683	0.164879	0.172215	0.187507	0.181753	0.164086	0.165477	0.177545	0.17627	0.169463	0.164168	0.16377	0.162587	0.171523	0.153238	0.161859	0.165593	0.153038	0.165472	0.17	0.169976	0.166476	0.167314	0.183091	0.186888	0.169396	0.159956	0.174727	0.170659	0.175334	0.167603	0.191064	0.168867	0.156777	0.168238	0.164317	0.17957	0.17962	0.180183	0.176931	0.168797	0.181334	0.15868	0.156401	0.166169	0.171783	0.172278
2.9	0.173367	0.166959	0.170182	0.169373	0.173635	0.190746	0.183836	0.167243	0.16688	0.180898	0.178412	0.171804	0.167789	0.166917	0.166098	0.173581	0.158186	0.163802	0.168909	0.156469	0.165992	0.173023	0.171804	0.169038	0.169931	0.187519	0.188139	0.17153	0.160952	0.176831	0.172904	0.177165	0.171717	0.192833	0.172509	0.160924	0.170455	0.166585	0.181788	0.180614	0.182002	0.179419	0.170465	0.183267	0.161992	0.160983	0.168789	0.175175	0.17316
3	0.175066	0.167628	0.172826	0.173095	0.174461	0.193126	0.185199	0.169724	0.167735	0.183462	0.179871	0.173493	0.170699	0.16939	0.168918	0.174995	0.162421	0.165176	0.171527	0.159277	0.166041	0.175337	0.173018	0.170951	0.17189	0.191038	0.188703	0.173028	0.16147	0.178265	0.174496	0.178345	0.175064	0.193835	0.175405	0.164378	0.172039	0.16824	0.183291	0.180999	0.183135	0.18119	0.171541	0.184496	0.164653	0.164848	0.170757	0.177818	0.173493
3.1	0.176147	0.16781	0.174797	0.176073	0.174741	0.1947	0.185896	0.171565	0.168086	0.185284	0.180696	0.174575	0.172935	0.171226	0.17108	0.175812	0.165958	0.166021	0.173484	0.161492	0.165664	0.176985	0.173665	0.172258	0.173232	0.193688	0.188641	0.173937	0.161549	0.179078	0.175481	0.178923	0.177677	0.194134	0.177595	0.167165	0.173033	0.169326	0.184132	0.180829	0.183636	0.182293	0.17207	0.185076	0.166695	0.16802	0.172116	0.179755	0.173329
3.2	0.176657	0.167547	0.176138	0.178343	0.174523	0.195525	0.185983	0.172807	0.167977	0.18641	0.180937	0.175095	0.174534	0.172465	0.172624	0.176081	0.168822	0.166378	0.174821	0.163145	0.164904	0.178012	0.173791	0.173001	0.174002	0.195517	0.188011	0.174303	0.161231	0.17932	0.175907	0.178951	0.179593	0.193792	0.179119	0.169317	0.173483	0.169884	0.184364	0.180159	0.183559	0.18278	0.172099	0.185061	0.168155	0.170526	0.172908	0.181028	0.172714
3.3	0.176643	0.166883	0.176892	0.179942	0.173856	0.19566	0.185514	0.173492	0.167451	0.186894	0.180646	0.1751	0.175538	0.173151	0.173589	0.175848	0.17104	0.16629	0.17558	0.164272	0.163802	0.178463	0.173443	0.173224	0.174244	0.196578	0.186871	0.174171	0.160555	0.179041	0.175819	0.178478	0.180856	0.192871	0.180021	0.170868	0.173434	0.169958	0.184039	0.179039	0.182958	0.1827	0.171673	0.184504	0.169072	0.172399	0.173177	0.181686	0.171695
3.4	0.176152	0.165858	0.177103	0.180913	0.172783	0.195164	0.184542	0.173663	0.166548	0.186785	0.179871	0.174635	0.175989	0.173323	0.174017	0.175161	0.172646	0.165795	0.175804	0.164908	0.162395	0.178384	0.172665	0.172972	0.174001	0.196925	0.185277	0.173587	0.159556	0.17829	0.175264	0.177553	0.181509	0.19143	0.180348	0.171856	0.17293	0.16959	0.18321	0.177518	0.181884	0.182105	0.170836	0.18346	0.169485	0.173676	0.172968	0.181776	0.170316
3.5	0.175228	0.16451	0.176816	0.1813	0.171349	0.194096	0.183118	0.173361	0.165308	0.186136	0.178662	0.173744	0.175929	0.173026	0.173949	0.174063	0.173676	0.164933	0.175538	0.16509	0.16072	0.177823	0.171501	0.172287	0.173319	0.196618	0.183279	0.172594	0.15827	0.177112	0.174287	0.176221	0.181599	0.189527	0.180145	0.172318	0.172015	0.16882	0.181927	0.175643	0.180386	0.181045	0.169628	0.181979	0.169433	0.174394	0.172322	0.181345	0.168617
3.6	0.173915	0.162876	0.176076	0.181147	0.169593	0.192514	0.181293	0.17263	0.163768	0.184998	0.177064	0.17247	0.175403	0.172301	0.173429	0.172597	0.174169	0.16374	0.174825	0.164854	0.158809	0.176824	0.169992	0.171211	0.172238	0.195712	0.180928	0.171234	0.156728	0.175552	0.172931	0.174527	0.18117	0.187217	0.179458	0.172296	0.17073	0.167688	0.180238	0.173456	0.178512	0.179566	0.168091	0.180109	0.168956	0.174593	0.171281	0.180441	0.166637
3.7	0.172254	0.160989	0.174923	0.1805	0.167554	0.190473	0.179113	0.171509	0.161962	0.183419	0.17512	0.170853	0.174453	0.171187	0.172497	0.170803	0.174163	0.162252	0.173707	0.164236	0.156693	0.17543	0.168175	0.169783	0.1708	0.194266	0.178269	0.169546	0.154961	0.173654	0.171235	0.172512	0.18027	0.184549	0.178333	0.171828	0.169114	0.166232	0.17819	0.170998	0.176306	0.177714	0.166262	0.177896	0.168091	0.174314	0.169886	0.179109	0.164411
3.8	0.170284	0.158882	0.173401	0.179403	0.165267	0.188026	0.176621	0.170037	0.159922	0.181448	0.172872	0.168932	0.173118	0.169725	0.171191	0.168721	0.173697	0.160501	0.172223	0.16327	0.1544	0.173683	0.166088	0.168042	0.169043	0.192334	0.175345	0.167568	0.152996	0.171458	0.16924	0.170217	0.178943	0.181573	0.176812	0.170954	0.167205	0.164486	0.175826	0.168307	0.17381	0.175533	0.164174	0.175382	0.166876	0.173597	0.168173	0.177395	0.161973
3.9	0.168043	0.156582	0.171548	0.1779	0.162766	0.185224	0.173858	0.168253	0.157678	0.17913	0.170357	0.166742	0.171439	0.167951	0.169552	0.166386	0.172812	0.158519	0.170414	0.161991	0.151955	0.171622	0.163765	0.166023	0.167002	0.189971	0.172195	0.165336	0.15086	0.169	0.166981	0.167676	0.177231	0.178333	0.174938	0.16971	0.165038	0.162485	0.173186	0.165416	0.171063	0.173062	0.161862	0.172608	0.165346	0.17248	0.16618	0.175339	0.159353
4	0.165565	0.154117	0.169403	0.176032	0.16008	0.182113	0.170864	0.166191	0.155258	0.176506	0.167613	0.164318	0.169453	0.1659	0.167614	0.16383	0.171544	0.156334	0.168315	0.160429	0.149383	0.169285	0.161237	0.16376	0.164714	0.187227	0.168856	0.162881	0.148577	0.166317	0.164491	0.164925	0.175177	0.174869	0.172751	0.168134	0.162645	0.16026	0.170308	0.162356	0.1681	0.17034	0.159356	0.169611	0.163534	0.171004	0.163939	0.172983	0.156578
4.1	0.162882	0.151511	0.166999	0.17384	0.157238	0.178737	0.167671	0.163884	0.152688	0.173618	0.164672	0.161692	0.167196	0.163606	0.165413	0.161086	0.169931	0.153973	0.165962	0.158616	0.146703	0.166708	0.158532	0.161285	0.162209	0.184152	0.16536	0.160235	0.146167	0.163439	0.161803	0.161994	0.17282	0.171219	0.170287	0.166261	0.160056	0.157839	0.167226	0.159158	0.164955	0.167402	0.156682	0.166425	0.161474	0.169203	0.161483	0.170363	0.153674
4.2	0.160023	0.148787	0.164372	0.171361	0.154266	0.175138	0.164314	0.161364	0.14999	0.170501	0.161564	0.158891	0.164701	0.161099	0.162981	0.15818	0.16801	0.151461	0.163386	0.15658	0.143937	0.163922	0.155679	0.158625	0.159517	0.18079	0.161737	0.157425	0.143651	0.160397	0.158946	0.158912	0.170197	0.167418	0.167584	0.164124	0.1573	0.155251	0.163974	0.155845	0.161658	0.164281	0.153868	0.163081	0.159195	0.167114	0.15884	0.167514	0.150664
4.3	0.157016	0.145966	0.16155	0.168632	0.151186	0.171353	0.160822	0.158661	0.147187	0.167192	0.158318	0.155944	0.162	0.158408	0.160347	0.155141	0.165814	0.148821	0.160619	0.154348	0.141101	0.160958	0.152701	0.155809	0.156666	0.177184	0.158014	0.154477	0.141048	0.157219	0.155946	0.155705	0.167343	0.163496	0.164672	0.161755	0.154403	0.152519	0.16058	0.152443	0.158237	0.161006	0.150936	0.159608	0.156725	0.16477	0.156038	0.164471	0.147569
4.4	0.153886	0.143066	0.158564	0.165687	0.14802	0.167417	0.157221	0.155799	0.144297	0.163721	0.154959	0.152874	0.159121	0.155561	0.157541	0.15199	0.163375	0.146073	0.157688	0.151946	0.138211	0.157843	0.149622	0.152861	0.153681	0.173373	0.154216	0.151415	0.138373	0.153929	0.152828	0.152397	0.164291	0.159482	0.161584	0.159183	0.151389	0.149667	0.157072	0.148973	0.154717	0.157605	0.147909	0.156032	0.15409	0.162202	0.153101	0.161262	0.144408
4.5	0.150657	0.140104	0.155439	0.162556	0.144787	0.16336	0.153536	0.152806	0.141339	0.160118	0.151511	0.149705	0.156092	0.152582	0.154588	0.148751	0.160725	0.143236	0.154619	0.149396	0.135281	0.154605	0.14646	0.149804	0.150585	0.169395	0.150364	0.148261	0.135642	0.15055	0.149613	0.149009	0.16107	0.1554	0.158347	0.156436	0.148278	0.146716	0.153473	0.145453	0.151121	0.154102	0.144804	0.152377	0.151314	0.159441	0.150054	0.157916	0.141198
4.6	0.147348	0.137096	0.152199	0.159269	0.141505	0.159212	0.149788	0.149703	0.138327	0.15641	0.147994	0.146456	0.152938	0.149493	0.151512	0.145443	0.157892	0.140329	0.151436	0.146721	0.132325	0.151265	0.143236	0.146658	0.1474	0.165281	0.146479	0.145034	0.132868	0.147103	0.146324	0.145562	0.15771	0.151275	0.154987	0.15354	0.145091	0.143685	0.149807	0.141901	0.147469	0.150521	0.141641	0.148664	0.148421	0.156513	0.146916	0.154458	0.137954
4.7	0.143978	0.134055	0.148868	0.155853	0.138189	0.154998	0.145999	0.146512	0.135278	0.15262	0.144428	0.143146	0.149681	0.146316	0.148336	0.142083	0.154902	0.137366	0.148162	0.14394	0.129353	0.147846	0.139965	0.143444	0.144144	0.161062	0.142578	0.141752	0.130063	0.143606	0.142977	0.142073	0.154235	0.147126	0.151529	0.150517	0.141846	0.140591	0.146092	0.138332	0.14378	0.146882	0.138434	0.144912	0.14543	0.153444	0.143706	0.150911	0.13469
4.8	0.140566	0.130993	0.145465	0.152332	0.134853	0.150741	0.142184	0.14325	0.132204	0.148771	0.14083	0.139793	0.146343	0.143069	0.145079	0.138688	0.151781	0.134362	0.144815	0.141072	0.126376	0.144367	0.136663	0.140177	0.140836	0.156767	0.138676	0.13843	0.127239	0.140076	0.13959	0.138558	0.150669	0.14297	0.147994	0.147391	0.138559	0.13745	0.142347	0.134759	0.14007	0.143203	0.1352	0.141137	0.14236	0.150259	0.140443	0.147298	0.131418
4.9	0.137126	0.127922	0.142008	0.148729	0.13151	0.146462	0.138361	0.139937	0.129115	0.144882	0.137214	0.13641	0.142941	0.13977	0.141761	0.135272	0.148551	0.13133	0.141414	0.138135	0.123402	0.140845	0.133343	0.136873	0.13749	0.152418	0.134787	0.135084	0.124404	0.136527	0.136177	0.135031	0.147034	0.138825	0.144401	0.14418	0.135244	0.134277	0.138587	0.131195	0.136354	0.139502	0.131949	0.137356	0.139228	0.146978	0.137142	0.143636	0.128149
5	0.133672	0.124852	0.138515	0.145064	0.12817	0.14218	0.134542	0.136587	0.126024	0.140972	0.133595	0.133013	0.139495	0.136434	0.138397	0.131848	0.145233	0.128282	0.137975	0.135143	0.120441	0.137297	0.130017	0.133547	0.134122	0.14804	0.130923	0.131727	0.121568	0.132975	0.132752	0.131504	0.143349	0.134703	0.14077	0.140905	0.131914	0.131084	0.134827	0.12765	0.132645	0.135792	0.128694	0.133582	0.136051	0.143622	0.133816	0.139944	0.124892
5.1	0.130216	0.121791	0.135	0.141357	0.124843	0.13791	0.130741	0.133215	0.122938	0.137056	0.129985	0.129612	0.136018	0.133075	0.135003	0.128428	0.141847	0.125228	0.134513	0.13211	0.117498	0.133736	0.126697	0.13021	0.130744	0.143652	0.127094	0.128369	0.118739	0.129429	0.129327	0.127989	0.13963	0.130617	0.137114	0.13758	0.128582	0.127883	0.13108	0.124134	0.128955	0.132087	0.125444	0.129827	0.132841	0.140209	0.130479	0.136236	0.121657
5.2	0.126769	0.118746	0.131476	0.137624	0.121539	0.133667	0.126969	0.129833	0.119867	0.133149	0.126395	0.126219	0.132527	0.129707	0.131593	0.125022	0.13841	0.122177	0.131042	0.129049	0.114579	0.130176	0.12339	0.126875	0.127368	0.139271	0.12331	0.125021	0.115923	0.125901	0.125912	0.124496	0.135896	0.126578	0.13345	0.134222	0.125258	0.124684	0.127356	0.120653	0.125293	0.128399	0.12221	0.126101	0.129613	0.136756	0.127142	0.132526	0.118449
5.3	0.123342	0.115726	0.127956	0.13388	0.118264	0.129463	0.123234	0.126452	0.116817	0.129262	0.122833	0.122843	0.129031	0.126339	0.128178	0.121639	0.134938	0.119138	0.127572	0.125973	0.111691	0.126627	0.120107	0.12355	0.124003	0.134913	0.119577	0.121693	0.113127	0.1224	0.122517	0.121032	0.132158	0.122594	0.12979	0.130845	0.12195	0.121496	0.123666	0.117217	0.121669	0.124738	0.118998	0.122413	0.126377	0.133277	0.123815	0.128828	0.115276
5.4	0.119941	0.112735	0.124451	0.130138	0.115026	0.12531	0.119545	0.123083	0.113795	0.125406	0.119308	0.119493	0.125544	0.122983	0.12477	0.118286	0.131446	0.116117	0.124116	0.12289	0.108838	0.1231	0.116854	0.120246	0.120658	0.130591	0.115904	0.118391	0.110356	0.118933	0.11915	0.117607	0.128431	0.118674	0.126145	0.127459	0.118667	0.118327	0.120017	0.113829	0.11809	0.121112	0.115817	0.118771	0.123144	0.129786	0.120507	0.125152	0.112144
5.5	0.116576	0.109779	0.120969	0.126411	0.111829	0.121216	0.115909	0.119735	0.110806	0.121592	0.115827	0.116176	0.122076	0.119648	0.121378	0.114971	0.127946	0.113122	0.120681	0.11981	0.106024	0.119603	0.113637	0.116969	0.117342	0.126319	0.112295	0.115124	0.107614	0.115509	0.115819	0.114225	0.124724	0.114823	0.122525	0.124078	0.115416	0.115185	0.116417	0.110496	0.114562	0.117531	0.112671	0.115182	0.119923	0.126295	0.117226	0.121506	0.109056
5.6	0.113252	0.106862	0.117519	0.122709	0.108679	0.117191	0.112332	0.116415	0.107855	0.117828	0.112397	0.112899	0.118634	0.11634	0.118012	0.111699	0.12445	0.110158	0.117277	0.116743	0.103252	0.116144	0.110463	0.113726	0.114062	0.122105	0.108756	0.111897	0.104906	0.112133	0.112529	0.110894	0.121049	0.111048	0.11894	0.12071	0.112203	0.112075	0.112873	0.107222	0.111092	0.113999	0.109566	0.111652	0.116722	0.122815	0.113979	0.117901	0.106018
5.7	0.109975	0.103989	0.114108	0.119042	0.10558	0.113239	0.10882	0.113131	0.104946	0.11412	0.109022	0.109666	0.115226	0.113067	0.114677	0.108476	0.120969	0.107229	0.11391	0.113694	0.100526	0.112729	0.107335	0.110524	0.110822	0.11796	0.105289	0.108715	0.102235	0.10881	0.109286	0.107617	0.117413	0.107352	0.115397	0.117363	0.109034	0.109003	0.109389	0.10401	0.107684	0.110524	0.106507	0.108186	0.113548	0.119356	0.110771	0.114343	0.103031
5.8	0.106749	0.101162	0.110742	0.115418	0.102536	0.109368	0.105376	0.109889	0.102083	0.110476	0.105707	0.106484	0.111861	0.109836	0.111382	0.105306	0.117512	0.104341	0.110586	0.110671	0.0978469	0.109365	0.104259	0.107367	0.10763	0.11389	0.101898	0.105583	0.0996038	0.105545	0.106095	0.104398	0.113824	0.10374	0.111903	0.114047	0.105913	0.105974	0.10597	0.100863	0.104341	0.10711	0.103498	0.104787	0.110408	0.115925	0.107608	0.110838	0.100101
5.9	0.10358	0.098384	0.107428	0.111843	0.0995488	0.105582	0.102003	0.106693	0.099269	0.106899	0.102456	0.103355	0.108542	0.10665	0.108132	0.102192	0.114087	0.101496	0.107312	0.107679	0.0952177	0.106057	0.101237	0.104259	0.104488	0.109902	0.0985864	0.102505	0.0970155	0.102341	0.102959	0.101242	0.110289	0.100214	0.108463	0.110768	0.102844	0.102992	0.10262	0.0977839	0.101068	0.103761	0.100542	0.10146	0.107307	0.112531	0.104494	0.107392	0.0972274
6	0.100469	0.0956577	0.10417	0.108325	0.0966218	0.101885	0.0987062	0.103548	0.096506	0.103394	0.0992719	0.100284	0.105276	0.103516	0.104931	0.0991388	0.110701	0.0986982	0.104092	0.104724	0.0926399	0.102808	0.0982722	0.101206	0.101401	0.106	0.0953548	0.099484	0.094472	0.0992014	0.0998823	0.0981505	0.106812	0.0967769	0.105083	0.107531	0.0998312	0.10006	0.0993423	0.0947741	0.0978661	0.100481	0.0976409	0.0982057	0.10425	0.109181	0.101434	0.104009	0.0944137
6.1	0.0974223	0.0929956	0.10099	0.104892	0.0937684	0.0982969	0.0955002	0.100477	0.0938077	0.0999849	0.0961711	0.0972881	0.102086	0.100454	0.101804	0.0961615	0.107388	0.0959634	0.100948	0.101829	0.0901229	0.0996396	0.0953804	0.0982248	0.0983887	0.102213	0.0922167	0.0965368	0.0919848	0.0961431	0.0968818	0.0951392	0.103422	0.0934432	0.101787	0.104365	0.0968909	0.0971958	0.0961532	0.0918457	0.0947517	0.0972879	0.0948105	0.0950416	0.10126	0.105904	0.0984465	0.100712	0.091671
6.2	0.0944674	0.0904076	0.0979068	0.101568	0.0909992	0.0948355	0.0923984	0.0974963	0.0911848	0.0966877	0.0931672	0.0943816	0.0989938	0.0974829	0.0987706	0.0932737	0.104174	0.0933043	0.0978988	0.0990139	0.0876743	0.0965691	0.0925737	0.0953316	0.0954655	0.0985617	0.0891819	0.0936769	0.0895632	0.0931791	0.0939715	0.0922203	0.10014	0.0902243	0.0985943	0.101292	0.0940371	0.0944138	0.0930666	0.0890078	0.0917364	0.0941961	0.0920622	0.0919794	0.0983554	0.102725	0.0955468	0.0975199	0.0890079
6.3	0.0916022	0.0878916	0.0949181	0.0983495	0.0883118	0.091496	0.0893974	0.0946045	0.0886353	0.0934993	0.0902571	0.091562	0.0959949	0.0945996	0.0958274	0.0904726	0.101056	0.090719	0.094942	0.0962769	0.0852923	0.0935931	0.0898496	0.0925237	0.0926292	0.0950405	0.086247	0.0909018	0.0872053	0.0903064	0.0911486	0.0893909	0.0969614	0.0871163	0.0955018	0.0983092	0.0912674	0.0917114	0.090079	0.0862576	0.0888171	0.0912026	0.0893935	0.0890158	0.0955343	0.0996419	0.0927326	0.094429	0.0864222
6.4	0.0888239	0.0854456	0.0920206	0.0952329	0.0857038	0.0882742	0.0864938	0.0917984	0.086157	0.090416	0.0874379	0.0888266	0.0930868	0.0918016	0.0929719	0.0877556	0.0980309	0.0882052	0.0920745	0.0936155	0.082975	0.0907089	0.0872057	0.0897985	0.0898772	0.0916451	0.0834086	0.0882088	0.0849094	0.0875224	0.0884106	0.0866484	0.093884	0.0841154	0.0925062	0.0954146	0.0885792	0.0890863	0.0871873	0.0835923	0.0859907	0.0883042	0.0868022	0.0861478	0.0927942	0.0966513	0.0900012	0.091436	0.0839117
6.5	0.0861299	0.0830677	0.0892116	0.092215	0.0831727	0.0851657	0.0836845	0.0890756	0.0837481	0.0874344	0.0847068	0.086173	0.0902668	0.0890864	0.0902014	0.0851202	0.0950967	0.0857612	0.0892936	0.0910277	0.0807206	0.0879135	0.0846396	0.0871535	0.0872069	0.088371	0.0806637	0.0855957	0.082674	0.0848241	0.0857547	0.08399	0.0909042	0.0812178	0.0896046	0.0926051	0.0859703	0.0865364	0.0843884	0.0810094	0.0832542	0.085498	0.084286	0.0833722	0.0901327	0.0937504	0.0873503	0.0885379	0.081474
6.6	0.0835176	0.080756	0.0864883	0.0892927	0.0807165	0.0821668	0.0809665	0.0864336	0.0814065	0.0845511	0.082061	0.0835986	0.0875322	0.0864515	0.0875136	0.0825639	0.0922504	0.0833848	0.0865967	0.0885114	0.0785275	0.0852043	0.082149	0.0845864	0.084616	0.0852139	0.0780091	0.0830599	0.0804975	0.082209	0.0831787	0.0814131	0.088019	0.0784201	0.086794	0.0898784	0.0834381	0.0840595	0.0816794	0.0785063	0.0806048	0.0827809	0.0818427	0.0806859	0.0875474	0.0909365	0.0847775	0.0857317	0.0791072
6.7	0.0809845	0.0785086	0.0838481	0.086463	0.0783328	0.0792734	0.0783368	0.0838699	0.0791304	0.0817629	0.0794978	0.0811011	0.0848805	0.0838945	0.0849058	0.0800844	0.0894893	0.0810743	0.0839812	0.0860646	0.076394	0.0825786	0.0797316	0.082095	0.082102	0.0821696	0.0754418	0.0805993	0.0783782	0.0796746	0.08068	0.0789153	0.0852254	0.0757187	0.0840716	0.087232	0.0809806	0.0816535	0.0790573	0.0760805	0.0780397	0.0801501	0.0794703	0.0780863	0.0850364	0.0882071	0.0822804	0.0830144	0.0768091
6.8	0.0785282	0.0763237	0.0812886	0.0837231	0.0760194	0.0764819	0.0757924	0.0813822	0.0769179	0.0790666	0.0770147	0.0786783	0.0823091	0.0814132	0.0823757	0.0776794	0.0868108	0.0788278	0.0814448	0.0836855	0.0743184	0.0800338	0.0773854	0.0796769	0.0796627	0.079234	0.0729591	0.0782116	0.0763148	0.0772183	0.0782564	0.0764942	0.0825205	0.0731104	0.0814345	0.0846635	0.0785955	0.0793163	0.0765195	0.0737297	0.0755563	0.077603	0.0771666	0.0755704	0.0825973	0.0855597	0.0798569	0.0803832	0.0745778
6.9	0.0761465	0.0741997	0.0788072	0.0810699	0.0737744	0.0737887	0.0733307	0.0789683	0.0747673	0.0764593	0.0746091	0.0763278	0.0798156	0.0790052	0.0799211	0.0753466	0.0842125	0.0766436	0.0789849	0.0813722	0.0722992	0.0775674	0.0751083	0.0773301	0.0772959	0.0764033	0.070558	0.0758946	0.0743056	0.0748377	0.0759056	0.0741473	0.0799014	0.0705919	0.0788802	0.0821706	0.0762805	0.077046	0.0740631	0.0714516	0.0731518	0.0751368	0.0749298	0.0731355	0.0802283	0.0829917	0.0775048	0.0778355	0.0724113
7	0.0738369	0.0721347	0.0764015	0.0785008	0.0715957	0.0711904	0.070949	0.0766261	0.0726768	0.0739379	0.0722787	0.0740475	0.0773977	0.0766684	0.0775396	0.0730839	0.0816919	0.0745199	0.0765994	0.0791228	0.0703349	0.0751771	0.0728981	0.0750524	0.0749994	0.0736737	0.068236	0.0736462	0.0723494	0.0725305	0.0736254	0.0718724	0.0773654	0.0681602	0.076406	0.0797511	0.0740338	0.0748408	0.0716855	0.0692438	0.0708239	0.072749	0.0727577	0.0707791	0.0779271	0.0805007	0.075222	0.0753684	0.0703077
7.1	0.0715975	0.0701273	0.0740692	0.0760132	0.0694813	0.0686835	0.0686446	0.0743533	0.0706448	0.0714997	0.070021	0.0718354	0.075053	0.0744008	0.075229	0.0708891	0.0792468	0.072455	0.0742858	0.0769356	0.068424	0.0728603	0.070753	0.0728417	0.0727712	0.0710416	0.0659904	0.0714645	0.0704447	0.0702944	0.0714137	0.0696673	0.07491	0.0658123	0.0740094	0.0774029	0.0718533	0.0726986	0.0693843	0.0671042	0.0685701	0.0704371	0.0706486	0.0684987	0.075692	0.0780846	0.0730064	0.0729796	0.0682653
7.2	0.0694259	0.0681757	0.0718082	0.0736043	0.0674294	0.066265	0.0664151	0.0721479	0.0686695	0.0691419	0.0678339	0.0696894	0.0727793	0.0722003	0.0729873	0.0687602	0.0768749	0.0704474	0.0720422	0.0748089	0.066565	0.070615	0.068671	0.0706962	0.0706091	0.0685036	0.0638187	0.0693473	0.0685901	0.0681273	0.0692685	0.0675299	0.0725324	0.0635452	0.071688	0.0751238	0.0697369	0.0706178	0.0671569	0.0650308	0.066388	0.0681986	0.0686007	0.0662917	0.073521	0.0757409	0.070856	0.0706665	0.0662821
7.3	0.0673202	0.0662784	0.0696162	0.0712718	0.0654381	0.0639315	0.064258	0.0700079	0.0667495	0.0668618	0.0657151	0.0676074	0.0705745	0.0700648	0.0708124	0.0666952	0.074574	0.0684954	0.0698663	0.0727409	0.0647564	0.0684389	0.0666503	0.0686139	0.0685113	0.0660563	0.0617184	0.0672929	0.0667843	0.066027	0.0671877	0.0654581	0.0702303	0.0613562	0.0694394	0.0729118	0.067683	0.0685965	0.0650011	0.0630214	0.0642753	0.0660313	0.0666121	0.0641558	0.0714122	0.0734676	0.068769	0.0684267	0.0643566
7.4	0.0652784	0.0644339	0.067491	0.0690132	0.0635056	0.0616803	0.0621709	0.0679314	0.0648832	0.0646569	0.0636625	0.0655877	0.0684365	0.0679925	0.0687023	0.0646923	0.0723419	0.0665974	0.0677562	0.0707301	0.0629971	0.0663298	0.064689	0.0665929	0.0664758	0.0636964	0.0596873	0.0652994	0.0650261	0.0639914	0.0651694	0.0634498	0.0680013	0.0592427	0.0672613	0.0707649	0.0656895	0.066633	0.0629144	0.0610741	0.0622299	0.0639329	0.0646812	0.0620887	0.069364	0.0712626	0.0667435	0.0662579	0.0624871
7.5	0.0632985	0.0626407	0.0654308	0.0668262	0.0616301	0.0595083	0.0601516	0.0659165	0.0630691	0.0625248	0.061674	0.0636283	0.0663633	0.0659814	0.0666551	0.0627495	0.0701767	0.0647521	0.0657098	0.0687749	0.0612855	0.0642858	0.0627855	0.0646314	0.0645008	0.0614208	0.057723	0.0633649	0.0633142	0.0620186	0.0632117	0.0615031	0.065843	0.0572019	0.0651516	0.0686813	0.0637547	0.0647258	0.0608948	0.059187	0.0602495	0.0619011	0.0628062	0.0600883	0.0673744	0.0691237	0.0647776	0.0641578	0.0606718
7.6	0.0613786	0.0608975	0.0634335	0.0647085	0.05981	0.0574128	0.0581979	0.0639614	0.0613057	0.0604629	0.0597476	0.0617274	0.0643528	0.0640299	0.0646689	0.0608651	0.0680762	0.0629579	0.0637252	0.0668738	0.0596204	0.0623047	0.0609379	0.0627278	0.0625845	0.0592264	0.0558234	0.0614878	0.0616473	0.0601066	0.0613129	0.0596162	0.0637533	0.0552314	0.063108	0.066659	0.0618769	0.0628732	0.0589399	0.0573582	0.0583322	0.0599339	0.0609856	0.0581522	0.065442	0.067049	0.0628696	0.0621243	0.0589093
7.7	0.059517	0.0592027	0.0614971	0.0626579	0.0580437	0.0553911	0.0563077	0.0620642	0.0595916	0.058469	0.0578814	0.0598833	0.0624033	0.0621361	0.0627418	0.0590372	0.0660386	0.0612134	0.0618005	0.0650251	0.0580006	0.0603847	0.0591448	0.0608802	0.0607251	0.0571105	0.0539863	0.0596662	0.0600243	0.0582536	0.059471	0.0577871	0.0617298	0.0533289	0.0611285	0.0646963	0.0600544	0.0610735	0.0570478	0.0555859	0.0564759	0.0580293	0.0592178	0.0562786	0.063565	0.0650366	0.0610179	0.0601553	0.0571979
7.8	0.0577119	0.0575551	0.0596198	0.0606723	0.0563296	0.0534406	0.0544788	0.0602233	0.0579254	0.0565409	0.0560735	0.0580943	0.0605128	0.0602983	0.0608722	0.0572643	0.0640621	0.0595173	0.0599339	0.0632276	0.0564247	0.0585238	0.0574044	0.059087	0.0589209	0.0550702	0.0522096	0.0578986	0.0584441	0.0564577	0.0576845	0.0560142	0.0597706	0.0514918	0.0592111	0.0627913	0.0582856	0.0593254	0.0552165	0.0538683	0.0546787	0.0561851	0.0575012	0.0544653	0.0617418	0.0630845	0.0592206	0.0582486	0.0555363
7.9	0.0559615	0.0559534	0.0577998	0.0587496	0.0546661	0.0515588	0.0527094	0.0584371	0.0563058	0.0546764	0.054322	0.0563588	0.0586797	0.0585148	0.0590583	0.0555445	0.0621446	0.0578681	0.0581238	0.0614798	0.0548917	0.0567203	0.0557152	0.0573466	0.0571704	0.0531028	0.0504914	0.0561834	0.0569054	0.0547171	0.0559517	0.0542956	0.0578736	0.0497181	0.0573538	0.0609424	0.0565689	0.0576274	0.053444	0.0522039	0.0529386	0.0543996	0.0558344	0.0527105	0.0599709	0.0611911	0.0574763	0.0564024	0.053923
8	0.0542642	0.0543962	0.0560354	0.0568879	0.0530516	0.0497433	0.0509974	0.0567038	0.0547315	0.0528734	0.0526252	0.0546751	0.056902	0.0567841	0.0572985	0.0538765	0.0602846	0.0562646	0.0563683	0.0597803	0.0534004	0.0549724	0.0540757	0.0556575	0.0554718	0.0512056	0.0488297	0.054519	0.0554073	0.0530302	0.0542709	0.0526298	0.0560367	0.0480054	0.0555549	0.059148	0.0549027	0.0559779	0.0517283	0.0505908	0.051254	0.0526708	0.0542159	0.0510122	0.0582508	0.0593545	0.0557834	0.0546147	0.0523565
8.1	0.0526183	0.0528824	0.0543249	0.0550851	0.0514849	0.0479916	0.0493411	0.0550219	0.0532012	0.0511298	0.0509815	0.0530417	0.0551782	0.0551046	0.0555911	0.0522585	0.0584802	0.0547056	0.0546658	0.0581278	0.0519495	0.0532783	0.0524844	0.0540181	0.0538237	0.0493763	0.0472228	0.0529039	0.0539486	0.0513954	0.0526407	0.0510151	0.0542582	0.0463517	0.0538123	0.0574064	0.0532857	0.0543757	0.0500678	0.0490276	0.0496229	0.0509969	0.0526443	0.0493686	0.05658	0.057573	0.0541404	0.0528837	0.0508355
8.2	0.0510224	0.0514107	0.0526666	0.0533395	0.0499645	0.0463017	0.0477385	0.0533899	0.0517137	0.0494437	0.0493891	0.0514571	0.0535066	0.0534748	0.0539345	0.0506891	0.0567299	0.0531898	0.0530147	0.056521	0.0505381	0.0516364	0.05094	0.052427	0.0522246	0.0476123	0.0456687	0.0513366	0.0525283	0.0498109	0.0510593	0.0494499	0.0525361	0.044755	0.0521244	0.0557161	0.0517162	0.0528193	0.0484605	0.0475127	0.0480438	0.0493763	0.0511182	0.047778	0.0549572	0.055845	0.0525457	0.0512075	0.0493588
8.3	0.0494749	0.04998	0.0510588	0.0516492	0.0484889	0.0446713	0.046188	0.0518063	0.0502678	0.0478132	0.0478464	0.0499199	0.0518857	0.0518932	0.0523274	0.0491669	0.0550319	0.0517159	0.0514136	0.0549586	0.049165	0.0500452	0.0494411	0.0508828	0.050673	0.0459113	0.0441658	0.0498158	0.0511454	0.0482752	0.0495255	0.0479328	0.0508687	0.0432133	0.0504894	0.0540756	0.050193	0.0513074	0.0469048	0.0460446	0.0465149	0.0478071	0.0496364	0.0462386	0.0533809	0.0541689	0.050998	0.0495845	0.0479249
8.4	0.0479743	0.0485891	0.0495002	0.0500124	0.0470569	0.0430982	0.0446878	0.0502697	0.0488623	0.0462365	0.0463519	0.0484285	0.0503138	0.0503583	0.0507681	0.0476903	0.0533847	0.050283	0.0498607	0.0534393	0.0478292	0.0485029	0.0479862	0.0493841	0.0491675	0.0442711	0.0427123	0.04834	0.0497989	0.046787	0.0480378	0.0464622	0.0492542	0.0417248	0.0489057	0.0524834	0.0487146	0.0498389	0.0453991	0.0446219	0.0450346	0.0462878	0.0481976	0.0447488	0.0518498	0.052543	0.0494959	0.0480129	0.0465327
8.5	0.0465193	0.0472369	0.0479892	0.0484276	0.0456672	0.0415806	0.0432364	0.0487786	0.0474961	0.0447118	0.0449041	0.0469818	0.0487896	0.0488689	0.0492553	0.0462581	0.0517869	0.0488897	0.0483548	0.0519621	0.0465298	0.0470082	0.0465741	0.0479295	0.0477067	0.0426894	0.0413066	0.0469079	0.0484878	0.0453445	0.0465948	0.0450367	0.0476909	0.0402874	0.0473717	0.050938	0.0472798	0.0484123	0.0439417	0.0432431	0.0436015	0.0448168	0.0468004	0.043307	0.0503626	0.050966	0.048038	0.0464911	0.0451809
8.6	0.0451083	0.0459223	0.0465242	0.0468929	0.0443186	0.0401164	0.0418321	0.0473318	0.0461681	0.0432373	0.0435015	0.0455782	0.0473116	0.0474235	0.0477876	0.0448689	0.0502369	0.047535	0.0468944	0.0505257	0.0452656	0.0455596	0.0452036	0.0465178	0.0462893	0.0411643	0.0399473	0.0455183	0.0472113	0.0439466	0.0451951	0.043655	0.0461773	0.0388996	0.0458858	0.0494382	0.0458873	0.0470266	0.0425311	0.041907	0.042214	0.0433926	0.0454438	0.0419117	0.0489181	0.0494363	0.0466231	0.0450176	0.0438684
8.7	0.0437402	0.0446443	0.045104	0.0454069	0.0430098	0.0387038	0.0404734	0.0459279	0.0448773	0.0418115	0.0421427	0.0442166	0.0458783	0.0460208	0.0463636	0.0435215	0.0487332	0.0462179	0.045478	0.049129	0.0440357	0.0441556	0.0438735	0.0451476	0.0449141	0.0396937	0.0386326	0.0441698	0.0459684	0.0425918	0.0438374	0.0423156	0.0447117	0.0375596	0.0444466	0.0479825	0.0445357	0.0456806	0.0411658	0.0406121	0.0408706	0.0420136	0.0441265	0.0405613	0.047515	0.0479525	0.0452499	0.0435907	0.042594
8.8	0.0424135	0.0434019	0.0437272	0.043968	0.0417396	0.0373409	0.0391589	0.0445656	0.0436225	0.0404327	0.0408264	0.0428956	0.0444884	0.0446596	0.044982	0.0422145	0.0472746	0.0449372	0.0441045	0.0477709	0.0428393	0.0427949	0.0425824	0.0438178	0.0435797	0.0382756	0.0373612	0.0428613	0.0447582	0.0412787	0.0425206	0.0410174	0.0432926	0.0362658	0.0430524	0.0465697	0.043224	0.0443731	0.0398443	0.0393572	0.03957	0.0406784	0.0428474	0.0392544	0.0461522	0.0465132	0.0439171	0.0422091	0.0413566
8.9	0.0411271	0.042194	0.0423924	0.0425746	0.040507	0.036026	0.037887	0.0432438	0.0424028	0.0390994	0.0395512	0.0416141	0.0431407	0.0433387	0.0436416	0.0409467	0.0458596	0.043692	0.0427724	0.0464504	0.0416754	0.0414761	0.0413294	0.0425272	0.0422849	0.0369082	0.0361317	0.0415916	0.0435798	0.0400061	0.0412432	0.0397589	0.0419185	0.0350165	0.041702	0.0451984	0.0419509	0.043103	0.0385652	0.0381411	0.0383107	0.0393857	0.0416053	0.0379897	0.0448284	0.0451172	0.0426235	0.0408713	0.0401552
9	0.0398798	0.0410198	0.0410983	0.0412255	0.0393107	0.0347574	0.0366564	0.0419611	0.0412173	0.03781	0.0383158	0.0403709	0.0418338	0.0420569	0.0423412	0.0397171	0.044487	0.0424814	0.0414805	0.0451664	0.0405431	0.0401979	0.0401132	0.0412746	0.0410286	0.0355896	0.0349426	0.0403594	0.0424325	0.0387727	0.0400043	0.0385391	0.0405881	0.0338103	0.040394	0.0438676	0.0407153	0.0418693	0.0373272	0.0369626	0.0370916	0.038134	0.0403993	0.0367657	0.0435426	0.043763	0.0413681	0.0395758	0.0389887
9.1	0.0386702	0.0398782	0.0398437	0.039919	0.0381498	0.0335335	0.0354659	0.0407165	0.0400648	0.0365632	0.037119	0.0391649	0.0405665	0.040813	0.0410795	0.0385243	0.0431555	0.0413043	0.0402277	0.0439178	0.0394416	0.0389591	0.0389329	0.0400588	0.0398096	0.0343181	0.0337927	0.0391638	0.0413154	0.0375774	0.0388026	0.0373567	0.0392999	0.0326456	0.0391269	0.0425759	0.0395161	0.0406708	0.0361289	0.0358205	0.0359112	0.0369221	0.0392282	0.0355811	0.0422937	0.0424495	0.0401496	0.0383215	0.037856
9.2	0.0374973	0.0387684	0.0386274	0.038654	0.0370231	0.0323526	0.034314	0.0395089	0.0389446	0.0353574	0.0359596	0.0379948	0.0393375	0.0396059	0.0398554	0.0373674	0.0418638	0.0401598	0.0390127	0.0427038	0.03837	0.0377585	0.0377872	0.0388789	0.0386269	0.0330921	0.0326806	0.0380036	0.0402277	0.0364189	0.037637	0.0362106	0.0380526	0.0315211	0.0378997	0.0413223	0.0383522	0.0395067	0.0349691	0.0347137	0.0347684	0.0357488	0.0380911	0.0344347	0.0410807	0.0411754	0.0389671	0.0371069	0.0367563
9.3	0.03636	0.0376895	0.0374483	0.0374291	0.0359298	0.0312134	0.0331995	0.038337	0.0378557	0.0341915	0.0348364	0.0368598	0.0381458	0.0384344	0.0386677	0.0362452	0.0406108	0.039047	0.0378344	0.0415233	0.0373275	0.0365949	0.0366753	0.0377338	0.0374793	0.0319098	0.0316051	0.0368777	0.0391686	0.0352962	0.0365064	0.0350996	0.0368448	0.0304353	0.0367109	0.0401056	0.0372226	0.0383759	0.0338466	0.0336411	0.033662	0.0346127	0.0369869	0.0333252	0.0399024	0.0399396	0.0378193	0.0359307	0.0356885
9.4	0.0352572	0.0366406	0.0363051	0.036243	0.0348687	0.0301143	0.0321212	0.0371999	0.0367973	0.0330639	0.0337483	0.0357586	0.0369902	0.0372976	0.0375155	0.0351567	0.0393953	0.0379651	0.0366917	0.0403755	0.0363134	0.0354672	0.0355961	0.0366223	0.0363657	0.0307698	0.030565	0.0357852	0.0381374	0.034208	0.0354097	0.0340228	0.0356754	0.0293868	0.0355594	0.0389247	0.0361263	0.0372775	0.03276	0.0326016	0.0325907	0.0335127	0.0359147	0.0322515	0.0387579	0.0387408	0.0367054	0.0347919	0.0346518
9.5	0.0341879	0.035621	0.0351969	0.0350944	0.0338389	0.0290538	0.0310779	0.0360965	0.0357684	0.0319736	0.0326941	0.0346903	0.0358696	0.0361945	0.0363976	0.0341009	0.0382161	0.0369131	0.0355835	0.0392594	0.0353268	0.0343742	0.0345486	0.0355437	0.0352853	0.0296706	0.0295591	0.0347251	0.0371334	0.0331534	0.034346	0.0329789	0.0345431	0.0283745	0.034444	0.0377786	0.0350622	0.0362105	0.0317084	0.0315943	0.0315536	0.0324477	0.0348736	0.0312124	0.0376462	0.0375781	0.0356243	0.0336892	0.0336451
9.6	0.033151	0.0346296	0.0341225	0.0339823	0.0328396	0.0280308	0.0300685	0.0350258	0.0347683	0.0309192	0.0316729	0.033654	0.034783	0.035124	0.035313	0.0330768	0.0370723	0.0358903	0.0345088	0.0381741	0.034367	0.0333149	0.033532	0.0344967	0.034237	0.0286106	0.0285863	0.0336964	0.0361558	0.0321313	0.0333143	0.0319671	0.0334468	0.0273971	0.0333636	0.0366662	0.0340295	0.035174	0.0306905	0.030618	0.0305495	0.0314165	0.0338627	0.0302067	0.0365664	0.0364502	0.034575	0.0326214	0.0326677
9.7	0.0321455	0.0336659	0.0330808	0.0329054	0.0318698	0.0270437	0.0290919	0.0339869	0.0337962	0.0298996	0.0306836	0.0326486	0.0337293	0.0340851	0.0342607	0.0320835	0.0359627	0.0348958	0.0334666	0.0371189	0.0334332	0.0322883	0.0325453	0.0334807	0.0332198	0.0275884	0.0276455	0.0326981	0.0352039	0.0311407	0.0323135	0.0309864	0.0323852	0.0264533	0.0323171	0.0355866	0.0330272	0.0341673	0.0297053	0.029672	0.0295773	0.0304181	0.0328811	0.0292335	0.0355176	0.0353562	0.0335566	0.0315874	0.0317187
9.8	0.0311705	0.032729	0.032071	0.0318627	0.0309286	0.0260914	0.028147	0.0329789	0.0328513	0.0289136	0.0297252	0.0316732	0.0327075	0.033077	0.0332398	0.03112	0.0348863	0.0339289	0.0324558	0.0360928	0.0325249	0.0312932	0.0315876	0.0324945	0.0322328	0.0266028	0.0267357	0.0317295	0.0342771	0.0301807	0.0313428	0.0300357	0.0313574	0.0255421	0.0313034	0.0345387	0.0320545	0.0331893	0.0287517	0.0287551	0.028636	0.0294514	0.031928	0.0282916	0.0344989	0.034295	0.0325682	0.0305863	0.0307973
9.9	0.0302251	0.0318182	0.031092	0.0308529	0.0300152	0.0251726	0.0272328	0.0320007	0.0319328	0.0279601	0.0287968	0.030727	0.0317166	0.0320986	0.0322493	0.0301854	0.0338421	0.0329887	0.0314755	0.0350951	0.0316412	0.0303289	0.0306581	0.0315374	0.0312752	0.0256524	0.0258559	0.0307895	0.0333747	0.0292502	0.0304013	0.0291142	0.0303621	0.0246622	0.0303216	0.0335218	0.0311104	0.0322393	0.0278287	0.0278666	0.0277248	0.0285155	0.0310025	0.02738	0.0335094	0.0332656	0.0316089	0.0296168	0.0299026
10	0.0293084	0.0309327	0.0301429	0.0298752	0.0291288	0.0242862	0.0263483	0.0310515	0.0310399	0.0270381	0.0278973	0.029809	0.0307558	0.0311493	0.0312883	0.0292789	0.0328292	0.0320746	0.0305249	0.0341249	0.0307815	0.0293943	0.0297559	0.0306085	0.030346	0.0247359	0.025005	0.0298774	0.0324961	0.0283485	0.0294881	0.0282209	0.0293985	0.0238127	0.0293705	0.0325347	0.0301941	0.0313165	0.0269353	0.0270056	0.0268425	0.0276093	0.0301038	0.0264979	0.0325483	0.0322672	0.0306779	0.0286781	0.029034
10.1	0.0284195	0.0300719	0.0292227	0.0289285	0.0282686	0.023431	0.0254925	0.0301305	0.030172	0.0261465	0.0270259	0.0289185	0.0298241	0.0302279	0.030356	0.0283996	0.0318466	0.0311859	0.029603	0.0331816	0.0299452	0.0284884	0.0288803	0.0297069	0.0294444	0.0238522	0.0241821	0.0289922	0.0316405	0.0274745	0.0286023	0.0273551	0.0284654	0.0229924	0.0284492	0.0315768	0.0293047	0.0304202	0.0260707	0.0261711	0.0259883	0.0267319	0.0292311	0.0256441	0.0316147	0.0312987	0.0297743	0.0277691	0.0281905
10.2	0.0275575	0.029235	0.0283307	0.0280117	0.0274337	0.0226059	0.0246645	0.0292368	0.0293284	0.0252843	0.0261818	0.0280546	0.0289206	0.0293339	0.0294514	0.0275467	0.0308934	0.0303218	0.0287089	0.0322644	0.0291317	0.0276105	0.0280305	0.0288319	0.0285696	0.0230001	0.0233862	0.0281334	0.0308075	0.0266275	0.027743	0.0265158	0.0275619	0.0222004	0.0275569	0.030647	0.0284416	0.0295494	0.0252338	0.0253625	0.0251612	0.0258824	0.0283838	0.0248179	0.0307079	0.0303593	0.0288974	0.026889	0.0273716
10.3	0.0267217	0.0284214	0.0274658	0.0271241	0.0266236	0.0218099	0.0238634	0.0283696	0.0285084	0.0244505	0.025364	0.0272165	0.0280444	0.0284663	0.0285738	0.0267195	0.0299687	0.0294816	0.0278418	0.0313725	0.0283402	0.0267596	0.0272057	0.0279827	0.0277208	0.0221784	0.0226166	0.0272999	0.0299965	0.0258066	0.0269097	0.0257023	0.0266872	0.0214356	0.0266925	0.0297446	0.0276039	0.0287037	0.0244237	0.0245788	0.0243605	0.0250598	0.027561	0.0240183	0.0298271	0.0294481	0.0280462	0.0260367	0.0265764
10.4	0.0259112	0.0276304	0.0266274	0.0262645	0.0258373	0.0210419	0.0230884	0.0275281	0.0277113	0.0236442	0.0245717	0.0264034	0.0271948	0.0276243	0.0277224	0.0259171	0.0290718	0.0286647	0.0270009	0.0305052	0.0275702	0.025935	0.0264051	0.0271585	0.0268972	0.021386	0.0218723	0.0264912	0.0292068	0.025011	0.0261013	0.0249138	0.0258401	0.0206972	0.0258552	0.0288688	0.0267909	0.0278821	0.0236397	0.0238193	0.0235853	0.0242634	0.0267621	0.0232444	0.0289716	0.0285642	0.0272201	0.0252115	0.0258044
10.5	0.0251253	0.0268615	0.0258146	0.0254322	0.0250743	0.020301	0.0223385	0.0267116	0.0269365	0.0228645	0.0238042	0.0256146	0.026371	0.0268073	0.0268963	0.0251388	0.0282016	0.0278704	0.0261854	0.029662	0.0268211	0.0251358	0.0256281	0.0263585	0.0260981	0.020622	0.0211525	0.0257064	0.0284378	0.0242399	0.0253172	0.0241494	0.02502	0.0199843	0.0250443	0.0280188	0.0260018	0.027084	0.0228808	0.0230834	0.0228348	0.0234924	0.0259863	0.0224955	0.0281407	0.0277069	0.0264184	0.0244124	0.0250548
10.6	0.0243633	0.0261139	0.0250266	0.0246263	0.0243338	0.0195861	0.0216129	0.0259193	0.0261834	0.0221105	0.0230607	0.0248494	0.0255721	0.0260144	0.0260948	0.0243838	0.0273575	0.0270982	0.0253945	0.028842	0.0260924	0.0243612	0.024874	0.0255822	0.0253227	0.0198853	0.0204564	0.0249448	0.0276892	0.0234926	0.0245567	0.0234085	0.0242259	0.0192958	0.0242587	0.0271938	0.025236	0.0263088	0.0221463	0.0223701	0.0221081	0.0227458	0.025233	0.0217707	0.0273335	0.0268753	0.0256403	0.0236386	0.0243269
10.7	0.0236243	0.0253872	0.0242626	0.0238459	0.0236152	0.0188964	0.020911	0.0251505	0.0254513	0.0213814	0.0223404	0.024107	0.0247974	0.025245	0.0253172	0.0236515	0.0265387	0.0263473	0.0246275	0.0280447	0.0253835	0.0236104	0.024142	0.0248286	0.0245703	0.0191749	0.0197832	0.0242058	0.0269602	0.0227683	0.023819	0.0226903	0.023457	0.0186312	0.0234978	0.026393	0.0244927	0.0255557	0.0214353	0.0216789	0.0214045	0.0220229	0.0245016	0.0210692	0.0265495	0.0260687	0.024885	0.0228894	0.0236202
10.8	0.0229078	0.0246807	0.023522	0.0230902	0.0229178	0.018231	0.0202318	0.0244046	0.0247397	0.0206763	0.0216426	0.0233868	0.0240462	0.0244983	0.0245628	0.0229412	0.0257444	0.0256172	0.0238837	0.0272695	0.0246939	0.0228828	0.0234316	0.0240973	0.0238403	0.0184898	0.0191321	0.0234888	0.0262504	0.0220664	0.0231035	0.0219941	0.0227125	0.0179894	0.0227607	0.0256159	0.0237713	0.0248243	0.0207472	0.021009	0.0207234	0.0213231	0.0237913	0.0203904	0.025788	0.0252862	0.0241521	0.0221639	0.022934
10.9	0.022213	0.0239938	0.0228039	0.0223585	0.022241	0.017589	0.0195747	0.0236807	0.024048	0.0199944	0.0209666	0.0226881	0.0233177	0.0237737	0.0238309	0.0222523	0.0249738	0.0249074	0.0231624	0.0265157	0.0240229	0.0221777	0.0227421	0.0233876	0.023132	0.0178293	0.0185025	0.0227929	0.0255593	0.0213861	0.0224095	0.0213194	0.0219917	0.0173697	0.0220468	0.0248617	0.0230711	0.0241137	0.0200812	0.0203599	0.0200639	0.0206454	0.0231017	0.0197334	0.0250484	0.0245273	0.0234407	0.0214614	0.0222678
11	0.0215393	0.0233261	0.0221078	0.0216499	0.0215841	0.0169697	0.0189389	0.0229783	0.0233756	0.0193351	0.0203117	0.0220103	0.0226113	0.0230706	0.0231208	0.021584	0.0242263	0.0242173	0.0224628	0.0257827	0.0233703	0.0214942	0.0220729	0.0226987	0.0224448	0.0171923	0.0178936	0.0221177	0.0248864	0.0207268	0.0217363	0.0206653	0.0212937	0.0167713	0.0213553	0.0241296	0.0223916	0.0234235	0.0194366	0.0197308	0.0194254	0.0199893	0.022432	0.0190976	0.0243299	0.0237911	0.0227503	0.0207812	0.0216209
11.1	0.020886	0.0226769	0.0214329	0.0209639	0.0209467	0.0163721	0.0183238	0.0222968	0.022722	0.0186975	0.0196772	0.0213528	0.0219263	0.0223882	0.0224318	0.0209358	0.0235012	0.0235462	0.0217844	0.02507	0.0227353	0.0208318	0.0214234	0.0220301	0.0217779	0.0165781	0.0173047	0.0214624	0.0242312	0.0200878	0.0210834	0.0200313	0.0206178	0.0161936	0.0206854	0.0234191	0.0217321	0.0227531	0.0188126	0.0191211	0.0188072	0.0193541	0.0217818	0.0184823	0.0236321	0.0230771	0.0220802	0.0201225	0.0209928
11.2	0.0202525	0.0220459	0.0207787	0.0202995	0.0203281	0.0157956	0.0177286	0.0216354	0.0220867	0.0180809	0.0190626	0.0207149	0.0212621	0.021726	0.0217634	0.0203071	0.0227978	0.0228938	0.0211264	0.024377	0.0221176	0.0201899	0.020793	0.0213812	0.0211309	0.0159858	0.0167352	0.0208266	0.0235933	0.0194685	0.02045	0.0194167	0.0199634	0.0156358	0.0200366	0.0227296	0.021092	0.0221018	0.0182087	0.0185303	0.0182087	0.018739	0.0211504	0.0178868	0.0229543	0.0223844	0.0214298	0.0194847	0.020383
11.3	0.0196383	0.0214323	0.0201444	0.0196562	0.0197278	0.0152394	0.0171528	0.0209937	0.0214691	0.0174847	0.0184672	0.020096	0.020618	0.0210834	0.0211149	0.0196973	0.0221154	0.0222594	0.0204883	0.0237031	0.0215167	0.0195677	0.0201811	0.0207515	0.0205031	0.0154147	0.0161845	0.0202096	0.0229722	0.0188683	0.0198357	0.018821	0.0193298	0.0150972	0.0194081	0.0220603	0.0204708	0.0214692	0.0176242	0.0179577	0.0176293	0.0181435	0.0205373	0.0173105	0.0222959	0.0217126	0.0207986	0.0188672	0.0197908
11.4	0.0190426	0.0208359	0.0195294	0.0190333	0.0191452	0.0147027	0.0165957	0.020371	0.0208689	0.0169081	0.0178904	0.0194957	0.0199934	0.0204598	0.0204857	0.0191057	0.0214535	0.0216426	0.0198695	0.0230479	0.0209321	0.0189647	0.0195872	0.0201402	0.0198939	0.014864	0.0156518	0.0196109	0.0223674	0.0182866	0.0192398	0.0182435	0.0187163	0.0145771	0.0187994	0.0214108	0.0198678	0.0208547	0.0170584	0.0174029	0.0170683	0.0175669	0.0199419	0.0167528	0.0216564	0.0210609	0.020186	0.0182692	0.0192159
11.5	0.0184651	0.020256	0.0189333	0.0184302	0.0185798	0.014185	0.0160567	0.0197668	0.0202854	0.0163505	0.0173316	0.0189133	0.0193877	0.0198547	0.0198752	0.018532	0.0208114	0.021043	0.0192694	0.0224108	0.0203634	0.0183802	0.0190109	0.019547	0.0193029	0.014333	0.0151368	0.01903	0.0217785	0.0177229	0.0186619	0.0176838	0.0181223	0.014075	0.0182097	0.0207803	0.0192827	0.0202578	0.0165108	0.0168651	0.0165251	0.0170086	0.0193639	0.016213	0.0210352	0.0204288	0.0195915	0.0176901	0.0186577
11.6	0.017905	0.0196923	0.0183553	0.0178461	0.0180311	0.0136855	0.0155352	0.0191805	0.0197182	0.0158113	0.0167902	0.0183482	0.0188004	0.0192674	0.019283	0.0179754	0.0201885	0.0204599	0.0186874	0.0217913	0.0198101	0.0178138	0.0184515	0.0189713	0.0187294	0.0138209	0.0146386	0.0184662	0.0212052	0.0171765	0.0181013	0.0171413	0.0175471	0.0135901	0.0176385	0.0201685	0.0187147	0.0196779	0.0159808	0.016344	0.0159992	0.0164681	0.0188025	0.0156906	0.0204319	0.0198156	0.0190144	0.0171294	0.0181157
11.7	0.017362	0.0191443	0.017795	0.0172806	0.0174986	0.0132036	0.0150306	0.0186116	0.0191669	0.0152899	0.0162658	0.0178001	0.0182308	0.0186976	0.0187084	0.0174356	0.0195842	0.019893	0.018123	0.0211889	0.0192719	0.0172648	0.0179085	0.0184125	0.0181729	0.0133272	0.0141569	0.0179192	0.0206469	0.0166469	0.0175575	0.0166154	0.0169902	0.013122	0.0170853	0.0195746	0.0181635	0.0191147	0.0154678	0.015839	0.0154901	0.0159448	0.0182575	0.0151851	0.0198459	0.0192209	0.0184544	0.0165865	0.0175894
11.8	0.0168354	0.0186115	0.0172518	0.016733	0.0169818	0.0127386	0.0145424	0.0180595	0.018631	0.0147857	0.0157577	0.0172683	0.0176785	0.0181446	0.0181509	0.016912	0.0189981	0.0193417	0.0175757	0.0206032	0.0187483	0.0167328	0.0173815	0.0178701	0.017633	0.012851	0.013691	0.0173883	0.0201033	0.0161337	0.0170301	0.0161056	0.016451	0.0126699	0.0165494	0.0189982	0.0176285	0.0185676	0.0149712	0.0153496	0.0149971	0.015438	0.0177283	0.0146958	0.0192766	0.018644	0.0179108	0.0160608	0.0170784
11.9	0.0163248	0.0180936	0.0167252	0.0162027	0.0164803	0.0122901	0.0140701	0.0175239	0.0181101	0.0142981	0.0152655	0.0167524	0.017143	0.0176079	0.01761	0.0164041	0.0184294	0.0188058	0.0170448	0.0200336	0.0182389	0.0162172	0.01687	0.0173438	0.0171091	0.0123919	0.0132404	0.0168732	0.0195741	0.0156363	0.0165185	0.0156115	0.0159288	0.0122335	0.0160303	0.0184388	0.0171093	0.0180361	0.0144906	0.0148753	0.0145199	0.0149474	0.0172144	0.0142223	0.0187237	0.0180844	0.0173833	0.0155517	0.0165823
12	0.0158296	0.01759	0.0162146	0.0156893	0.0159936	0.0118573	0.0136131	0.0170041	0.0176037	0.0138266	0.0147887	0.016252	0.0166236	0.0170871	0.0170853	0.0159115	0.0178778	0.0182847	0.01653	0.0194798	0.0177434	0.0157174	0.0163736	0.0168329	0.0166008	0.0119492	0.0128047	0.0163733	0.0190588	0.0151543	0.0160223	0.0151325	0.0154233	0.0118121	0.0155274	0.0178959	0.0166054	0.0175199	0.0140254	0.0144157	0.0140578	0.0144724	0.0167154	0.0137641	0.0181867	0.0175416	0.0168712	0.0150588	0.0161006
12.1	0.0153495	0.0171005	0.0157196	0.0151921	0.0155213	0.0114398	0.0131709	0.0164997	0.0171115	0.0133707	0.0143268	0.0157664	0.01612	0.0165817	0.0165762	0.0154336	0.0173427	0.0177781	0.0160308	0.0189413	0.0172613	0.015233	0.0158918	0.0163371	0.0161076	0.0115223	0.0123833	0.0158883	0.018557	0.0146871	0.015541	0.0146682	0.0149337	0.0114052	0.0150404	0.017369	0.0161163	0.0170184	0.0135752	0.0139703	0.0136105	0.0140125	0.0162308	0.0133206	0.0176651	0.0170151	0.0163743	0.0145815	0.0156329
12.2	0.014884	0.0166246	0.0152398	0.0147106	0.0150629	0.0110369	0.0127432	0.0160103	0.0166331	0.0129297	0.0138793	0.0152954	0.0156317	0.0160913	0.0160822	0.0149701	0.0168236	0.0172855	0.0155466	0.0184177	0.0167923	0.0147636	0.0154242	0.0158559	0.015629	0.0111107	0.0119757	0.0154176	0.0180685	0.0142343	0.0150742	0.0142182	0.0144598	0.0110123	0.0145686	0.0168576	0.0156416	0.0165313	0.0131394	0.0135386	0.0131773	0.0135672	0.0157603	0.0128915	0.0171584	0.0165044	0.015892	0.0141194	0.0151787
12.3	0.0144325	0.016162	0.0147746	0.0142445	0.0146181	0.0106483	0.0123293	0.0155355	0.016168	0.0125034	0.0134457	0.0148385	0.0151581	0.0156153	0.015603	0.0145206	0.0163201	0.0168065	0.015077	0.0179086	0.0163361	0.0143086	0.0149703	0.0153889	0.0151647	0.0107137	0.0115816	0.0149608	0.0175928	0.0137955	0.0146213	0.013782	0.0140008	0.010633	0.0141117	0.0163612	0.0151809	0.0160581	0.0127176	0.0131203	0.012758	0.013136	0.0153035	0.0124761	0.0166662	0.016009	0.0154239	0.0136718	0.0147378
12.4	0.0139948	0.0157122	0.0143236	0.0137931	0.0141864	0.0102733	0.0119288	0.0150747	0.0157159	0.012091	0.0130258	0.0143952	0.0146989	0.0151535	0.015138	0.0140845	0.0158316	0.0163408	0.0146217	0.0174136	0.0158923	0.0138677	0.0145298	0.0149356	0.0147142	0.010331	0.0112005	0.0145176	0.0171296	0.0133702	0.0141821	0.0133591	0.0135565	0.0102667	0.013669	0.0158794	0.0147338	0.0155985	0.0123094	0.0127149	0.012352	0.0127186	0.0148599	0.0120741	0.0161882	0.0155285	0.0149696	0.0132385	0.0143096
12.5	0.0135703	0.0152749	0.0138863	0.013356	0.0137674	0.00991157	0.0115414	0.0146275	0.0152765	0.0116923	0.0126189	0.0139651	0.0142536	0.0147053	0.014687	0.0136615	0.0153578	0.015888	0.0141801	0.0169322	0.0154605	0.0134403	0.0141022	0.0144957	0.014277	0.00996189	0.0108319	0.0140875	0.0166786	0.012958	0.0137561	0.0129493	0.0131262	0.00991302	0.0132403	0.0154119	0.0142998	0.015152	0.0119142	0.012322	0.0119589	0.0123144	0.0144291	0.0116851	0.0157239	0.0150625	0.0145287	0.0128189	0.013894
12.6	0.0131587	0.0148498	0.0134624	0.0129327	0.0133608	0.00956255	0.0111665	0.0141937	0.0148494	0.0113068	0.0122248	0.0135479	0.0138218	0.0142703	0.0142493	0.0132513	0.0148981	0.0154478	0.0137518	0.0164641	0.0150404	0.0130261	0.0136873	0.0140687	0.0138528	0.00960599	0.0104754	0.0136702	0.0162395	0.0125585	0.0133429	0.012552	0.0127096	0.00957155	0.012825	0.0149581	0.0138787	0.0147183	0.0115317	0.0119413	0.0115783	0.011923	0.0140108	0.0113086	0.0152729	0.0146104	0.0141008	0.0124126	0.0134903
12.7	0.0127596	0.0144366	0.0130515	0.0125229	0.0129663	0.00922582	0.0108038	0.0137727	0.0144342	0.0109339	0.0118429	0.0131432	0.0134031	0.0138483	0.0138247	0.0128533	0.0144522	0.0150197	0.0133364	0.016009	0.0146318	0.0126247	0.0132845	0.0136544	0.0134412	0.00926281	0.0101307	0.0132652	0.015812	0.0121713	0.012942	0.0121669	0.0123062	0.00924183	0.0124227	0.0145177	0.0134699	0.014297	0.0111616	0.0115723	0.0112099	0.0115441	0.0136047	0.0109443	0.0148348	0.0141718	0.0136855	0.0120192	0.0130984
12.8	0.0123726	0.0140348	0.0126531	0.012126	0.0125833	0.00890094	0.0104529	0.0133642	0.0140306	0.0105733	0.011473	0.0127506	0.0129971	0.0134387	0.0134127	0.0124673	0.0140196	0.0146036	0.0129337	0.0155665	0.0142343	0.0122357	0.0128936	0.0132522	0.0130419	0.00893189	0.00979727	0.0128723	0.0153957	0.0117961	0.0125533	0.0117936	0.0119156	0.00892347	0.012033	0.0140902	0.0130731	0.0138878	0.0108032	0.0112147	0.0108531	0.0111772	0.0132103	0.0105916	0.0144093	0.0137465	0.0132824	0.0116382	0.0127179
12.9	0.0119974	0.0136442	0.0122668	0.0117418	0.0122117	0.00858751	0.0101134	0.0129678	0.0136383	0.0102247	0.0111146	0.0123696	0.0126033	0.0130412	0.0130131	0.0120929	0.0136	0.0141989	0.012543	0.0151362	0.0138475	0.0118586	0.0125142	0.0128618	0.0126544	0.00861279	0.00947484	0.0124909	0.0149904	0.0114324	0.0121762	0.0114318	0.0115374	0.00861608	0.0116556	0.0136753	0.0126881	0.0134903	0.0104564	0.0108682	0.0105078	0.010822	0.0128274	0.0102504	0.0139961	0.0133339	0.0128911	0.0112694	0.0123485
13	0.0116335	0.0132645	0.0118923	0.0113697	0.0118511	0.00828512	0.00978495	0.0125831	0.013257	0.00988748	0.0107675	0.0120001	0.0122215	0.0126555	0.0126253	0.0117297	0.0131929	0.0138055	0.0121642	0.0147178	0.0134713	0.0114932	0.0121459	0.012483	0.0122785	0.00830509	0.00916303	0.0121209	0.0145958	0.01108	0.0118104	0.011081	0.0111713	0.00831928	0.01129	0.0132726	0.0123144	0.0131042	0.0101208	0.0105324	0.0101734	0.0104781	0.0124555	0.00992011	0.0135946	0.0129337	0.0125114	0.0109122	0.0119897
13.1	0.0112806	0.0128954	0.0115293	0.0110094	0.0115011	0.00799337	0.00946714	0.0122099	0.0128863	0.00956143	0.0104311	0.0116416	0.0118513	0.0122812	0.0122491	0.0113775	0.0127981	0.0134229	0.0117968	0.0143109	0.0131053	0.011139	0.0117885	0.0121153	0.0119137	0.00800838	0.00886148	0.0117618	0.0142115	0.0107384	0.0114556	0.0107411	0.0108167	0.0080327	0.0109359	0.0128818	0.0119517	0.0127291	0.00979588	0.0102069	0.00984963	0.0101451	0.0120945	0.00960049	0.0132047	0.0125455	0.0121429	0.0105663	0.0116414
13.2	0.0109385	0.0125365	0.0111774	0.0106605	0.0111615	0.0077119	0.00915965	0.0118478	0.012526	0.00924613	0.0101053	0.0112938	0.0114923	0.0119179	0.0118841	0.0110358	0.012415	0.013051	0.0114405	0.0139153	0.0127492	0.0107957	0.0114416	0.0117585	0.0115597	0.00772228	0.00856985	0.0114134	0.0138373	0.0104073	0.0111115	0.0104115	0.0104734	0.007756	0.0105929	0.0125025	0.0115997	0.0123647	0.00948141	0.00989155	0.00953619	0.00982272	0.0117439	0.00929117	0.012826	0.012169	0.0117853	0.0102314	0.0113032
13.3	0.0106067	0.0121876	0.0108362	0.0103227	0.0108318	0.00744034	0.00886215	0.0114963	0.0121758	0.00894122	0.00978969	0.0109564	0.0111441	0.0115654	0.01153	0.0107044	0.0120434	0.0126894	0.011095	0.0135307	0.0124029	0.010463	0.0111049	0.0114121	0.0112163	0.00744639	0.00828782	0.0110752	0.0134731	0.0100865	0.0107777	0.0100921	0.010141	0.00748882	0.0102606	0.0121344	0.011258	0.0120108	0.00917704	0.00958591	0.00923272	0.00951056	0.0114035	0.00899181	0.0124581	0.0118037	0.0114381	0.00990712	0.0109749
13.4	0.010285	0.0118484	0.0105054	0.00999554	0.0105119	0.00717834	0.00857431	0.0111553	0.0118354	0.00864637	0.00948391	0.0106291	0.0108065	0.0112234	0.0111864	0.0103829	0.0116829	0.0123378	0.0107599	0.0131566	0.0120659	0.0101406	0.0107782	0.011076	0.010883	0.00718036	0.00801507	0.0107471	0.0131183	0.00977551	0.010454	0.00978247	0.00981912	0.00723085	0.00993876	0.0117771	0.0109264	0.011667	0.00888245	0.00928972	0.00893891	0.00920832	0.0110729	0.0087021	0.0121007	0.0114494	0.0111012	0.00959311	0.0106561
13.5	0.00997309	0.0115187	0.0101847	0.00967878	0.0102015	0.00692556	0.00829583	0.0108245	0.0115045	0.00836124	0.00918768	0.0103116	0.0104791	0.0108914	0.010853	0.0100711	0.0113333	0.0119959	0.0104349	0.0127929	0.0117381	0.00982809	0.010461	0.0107498	0.0105597	0.00692384	0.0077513	0.0104288	0.012773	0.00947413	0.0101399	0.00948234	0.00950747	0.00698177	0.00962701	0.0114303	0.0106046	0.0113331	0.0085973	0.00900268	0.00865444	0.00891568	0.0107519	0.00842172	0.0117537	0.0111058	0.0107743	0.00928905	0.0103465
13.6	0.00967061	0.0111981	0.00987379	0.00937207	0.00990024	0.00668169	0.00802638	0.0105034	0.0111828	0.00808552	0.0089007	0.0100035	0.0101617	0.0105693	0.0105296	0.00976866	0.0109941	0.0116635	0.0101197	0.0124393	0.0114192	0.00952522	0.0101532	0.0104331	0.010246	0.00667648	0.00749621	0.0101198	0.0124367	0.00918205	0.00983532	0.00919141	0.00920572	0.00674126	0.00932505	0.0110938	0.0102923	0.0110087	0.00832132	0.00872451	0.00837903	0.00863235	0.0104403	0.00815038	0.0114165	0.0107725	0.0104569	0.00899463	0.0100459
13.7	0.0093773	0.0108865	0.00957239	0.00907507	0.00960786	0.00644641	0.00776569	0.0101919	0.0108701	0.00781888	0.00862268	0.00970466	0.00985384	0.0102567	0.0102159	0.00947529	0.010665	0.0113403	0.00981409	0.0120954	0.0111089	0.00923168	0.00985441	0.0101258	0.00994155	0.00643796	0.00724951	0.00982001	0.0121093	0.00889898	0.00953987	0.00890942	0.00891354	0.00650904	0.00903255	0.0107671	0.00998913	0.0106936	0.00805419	0.00845493	0.00811239	0.00835802	0.0101376	0.00788778	0.0110891	0.0104491	0.0101489	0.00870954	0.0097541
13.8	0.00909288	0.0105835	0.00928018	0.00878748	0.00932412	0.00621941	0.00751346	0.00988956	0.0105662	0.00756104	0.00835335	0.00941474	0.00955532	0.00995329	0.00991146	0.00919074	0.0103458	0.0110261	0.00951767	0.0117611	0.0108071	0.00894719	0.00956443	0.00982757	0.00964618	0.00620795	0.00701093	0.0095291	0.0117905	0.00862463	0.00925329	0.00863607	0.00863064	0.00628482	0.00874923	0.0104501	0.00969491	0.0103875	0.00779563	0.00819368	0.00785423	0.0080924	0.00984375	0.00763364	0.010771	0.0101355	0.00984999	0.00843349	0.00947074
13.9	0.0088171	0.010289	0.00899689	0.00850901	0.00904876	0.0060004	0.00726943	0.00959623	0.0102708	0.0073117	0.00809244	0.00913348	0.00926585	0.00965891	0.00961611	0.00891473	0.0100361	0.0107206	0.00923021	0.011436	0.0105135	0.00867147	0.00928298	0.00953811	0.00935959	0.00598617	0.00678021	0.0092468	0.0114801	0.00835874	0.00897533	0.00837111	0.00835671	0.00606833	0.0084748	0.0101424	0.00940936	0.0100902	0.00754538	0.0079405	0.00760428	0.00783523	0.00955841	0.00738768	0.0104621	0.0098313	0.00955987	0.00816619	0.00919561
14	0.00854967	0.0100027	0.00872225	0.00823936	0.00878153	0.00578911	0.00703332	0.0093116	0.0099836	0.00707059	0.00783967	0.00886062	0.00898515	0.00937322	0.00932957	0.00864701	0.00973573	0.0104235	0.00895144	0.0111198	0.0102278	0.00840424	0.00900982	0.00925717	0.00908151	0.00577231	0.00655707	0.00897287	0.0111779	0.00810104	0.00870571	0.00811428	0.00809148	0.00585929	0.00820897	0.00984376	0.00913223	0.00980139	0.00730316	0.00769515	0.00736229	0.00758623	0.00928133	0.00714966	0.010162	0.00953622	0.00927829	0.00790736	0.00892848
14.1	0.00829036	0.00972429	0.00845599	0.00797826	0.00852219	0.00558525	0.00680489	0.00903541	0.00970446	0.00683743	0.0075948	0.00859591	0.00871295	0.00909599	0.00905156	0.00838733	0.00944434	0.0101347	0.00868108	0.0108125	0.00994994	0.00814525	0.0087447	0.0089845	0.0088117	0.00556609	0.00634128	0.00870705	0.0108836	0.00785129	0.00844419	0.00786534	0.00783467	0.00565745	0.00795149	0.00955391	0.00886325	0.00952084	0.00706872	0.00745738	0.007128	0.00734514	0.00901228	0.0069193	0.00987055	0.00925	0.00900501	0.00765673	0.0086691
14.2	0.00803892	0.00945367	0.00819786	0.00772543	0.00827052	0.00538858	0.00658387	0.00876741	0.00943312	0.00661195	0.00735757	0.00833911	0.008449	0.00882696	0.00878184	0.00813545	0.00916166	0.00985388	0.00841889	0.0105136	0.00967961	0.00789424	0.00848737	0.00871987	0.0085499	0.00536724	0.00613259	0.0084491	0.010597	0.00760924	0.00819053	0.00762402	0.00758601	0.00546257	0.00770207	0.0092726	0.0086022	0.00924833	0.0068418	0.00722696	0.00690116	0.00711172	0.00875104	0.00669636	0.00958744	0.00897237	0.00873977	0.00741405	0.00841726
14.3	0.00779509	0.00919057	0.00794761	0.00748062	0.00802627	0.00519883	0.00637003	0.00850736	0.00916937	0.00639391	0.00712776	0.00808998	0.00819304	0.00856588	0.00852015	0.00789113	0.00888744	0.00958084	0.00816461	0.0102229	0.00941662	0.00765097	0.00823762	0.00846303	0.00829588	0.00517549	0.00593077	0.0081988	0.0103181	0.00737466	0.00794449	0.00739011	0.00734524	0.00527439	0.00746049	0.00899957	0.00834883	0.00898362	0.00662216	0.00700365	0.00668155	0.00688571	0.00849737	0.00648061	0.00931245	0.00870307	0.00848235	0.00717906	0.00817274
14.4	0.00755867	0.00893481	0.007705	0.00724356	0.00778924	0.00501576	0.00616313	0.00825503	0.008913	0.00618306	0.00690512	0.0078483	0.00794484	0.00831253	0.00826627	0.00765415	0.00862143	0.00931537	0.00791802	0.00994034	0.00916078	0.00741519	0.00799522	0.00821376	0.00804941	0.00499059	0.00573559	0.00795592	0.0100464	0.0071473	0.00770584	0.00716338	0.00711211	0.00509271	0.00722648	0.00873459	0.00810293	0.00872648	0.00640958	0.00678725	0.00646892	0.00666689	0.00825105	0.00627181	0.00904535	0.00844186	0.00823251	0.00695152	0.00793532
14.5	0.00732941	0.00868615	0.0074698	0.00701401	0.00755921	0.00483914	0.00596296	0.00801017	0.00866379	0.00597916	0.00668944	0.00761384	0.00770416	0.00806667	0.00801994	0.00742429	0.00836339	0.00905725	0.00767887	0.00966556	0.00891189	0.00718668	0.00775995	0.00797182	0.00781026	0.0048123	0.00554684	0.00772022	0.00978192	0.00692696	0.00747436	0.00694361	0.00688638	0.00491727	0.00699981	0.0084774	0.00786427	0.0084767	0.00620382	0.00657753	0.00626306	0.00645502	0.00801187	0.00606973	0.00878591	0.00818848	0.00799003	0.00673119	0.0077048
14.6	0.00710711	0.00844442	0.00724177	0.00679174	0.00733597	0.00466874	0.00576928	0.00777258	0.00842155	0.00578199	0.00648049	0.00738638	0.00747076	0.00782808	0.00778096	0.00720133	0.00811307	0.00880628	0.00744695	0.00939837	0.00866976	0.00696521	0.00753161	0.00773702	0.00757821	0.00464037	0.00536429	0.00749151	0.0095244	0.0067134	0.00724983	0.00673057	0.00666781	0.00474789	0.00678025	0.00822779	0.00763264	0.00823407	0.00600467	0.00637429	0.00606375	0.00624988	0.00777962	0.00587417	0.00853391	0.00794271	0.00775469	0.00651784	0.00748097
14.7	0.00689155	0.00820942	0.00702071	0.00657651	0.00711932	0.00450433	0.0055819	0.00754204	0.00818609	0.00559132	0.00627807	0.00716571	0.00724444	0.00759655	0.0075491	0.00698506	0.00787023	0.00856227	0.00722203	0.00913857	0.00843421	0.00675056	0.00730998	0.00750913	0.00735306	0.00447459	0.00518776	0.00726958	0.00927365	0.00650643	0.00703205	0.00652408	0.00645619	0.00458433	0.00656757	0.00798552	0.00740783	0.00799839	0.00581191	0.00617733	0.00587078	0.00605126	0.00755411	0.00568491	0.00828913	0.00770432	0.00752628	0.00631125	0.00726365
14.8	0.00668253	0.00798096	0.0068064	0.0063681	0.00690907	0.00434572	0.0054006	0.00731834	0.0079572	0.00540694	0.00608198	0.00695164	0.00702498	0.00737186	0.00732415	0.00677529	0.00763467	0.00832502	0.00700391	0.00888595	0.00820506	0.00654253	0.00709488	0.00728795	0.0071346	0.00431473	0.00501703	0.00705422	0.0090295	0.00630584	0.00682081	0.00632392	0.00625128	0.00442642	0.00636157	0.00775039	0.00718965	0.00776945	0.00562534	0.00598646	0.00568396	0.00585896	0.00733513	0.00550174	0.00805138	0.00747308	0.0073046	0.00611122	0.00705264
14.9	0.00647985	0.00775885	0.00659862	0.0061663	0.00670503	0.00419269	0.00522519	0.00710127	0.00773472	0.00522864	0.00589201	0.00674396	0.00681216	0.00715382	0.0071059	0.00657182	0.00740616	0.00809434	0.00679237	0.00864031	0.00798213	0.00634091	0.0068861	0.00707329	0.00692263	0.00416058	0.00485192	0.00684524	0.00879179	0.00611144	0.00661591	0.00612989	0.00605287	0.00427394	0.00616203	0.00752219	0.00697789	0.00754707	0.00544475	0.00580148	0.00550308	0.00567276	0.0071225	0.00532448	0.00782045	0.00724878	0.00708945	0.00591752	0.00684776
15	0.00628332	0.00754292	0.00639719	0.00597089	0.00650702	0.00404506	0.00505548	0.00689064	0.00751846	0.00505621	0.00570797	0.00654249	0.00660579	0.00694223	0.00689416	0.00637446	0.00718449	0.00787006	0.00658722	0.00840147	0.00776526	0.00614551	0.00668347	0.00686495	0.00671696	0.00401194	0.00469225	0.00664245	0.00856033	0.00592303	0.00641717	0.00594183	0.00586076	0.00412671	0.00596875	0.0073007	0.00677237	0.00733105	0.00526997	0.00562222	0.00532795	0.00549248	0.00691604	0.00515292	0.00759614	0.00703121	0.00688063	0.00572996	0.00664883
15.1	0.00609274	0.00733301	0.00620191	0.00578168	0.00631485	0.00390262	0.00489128	0.00668626	0.00730824	0.00488948	0.00552968	0.00634704	0.00640567	0.0067369	0.00668872	0.00618303	0.00696945	0.00765199	0.00638827	0.00816923	0.00755429	0.00595612	0.0064868	0.00666274	0.00651739	0.00386861	0.00453783	0.00644567	0.00833496	0.00574043	0.0062244	0.00575953	0.00567475	0.00398456	0.00578153	0.00708573	0.0065729	0.00712121	0.00510079	0.0054485	0.0051584	0.00531794	0.00671556	0.0049869	0.00737827	0.00682018	0.00667797	0.00554835	0.00645568
15.2	0.00590795	0.00712893	0.00601259	0.00559846	0.00612836	0.00376519	0.00473242	0.00648794	0.0071039	0.00472824	0.00535696	0.00615742	0.00621162	0.00653764	0.00648941	0.00599735	0.00676085	0.00743996	0.00619533	0.0079434	0.00734904	0.00577257	0.00629592	0.0064665	0.00632376	0.0037304	0.00438849	0.00625472	0.00811553	0.00556345	0.00603742	0.00558282	0.00549464	0.0038473	0.00560018	0.0068771	0.0063793	0.00691738	0.00493705	0.00528015	0.00499425	0.00514893	0.00652089	0.00482622	0.00716664	0.00661547	0.00648128	0.00537249	0.00626814
15.3	0.00572876	0.00693054	0.00582905	0.00542104	0.00594738	0.00363261	0.00457871	0.0062955	0.00690528	0.00457232	0.00518963	0.00597347	0.00602344	0.00634428	0.00629603	0.00581724	0.00655849	0.00723381	0.00600821	0.00772382	0.00714938	0.00559468	0.00611065	0.00627603	0.00613588	0.00359713	0.00424407	0.00606943	0.00790187	0.00539194	0.00585606	0.00541154	0.00532024	0.00371477	0.00542452	0.0066746	0.00619141	0.00671939	0.00477856	0.005117	0.00483531	0.0049853	0.00633187	0.00467073	0.00696109	0.00641692	0.00629038	0.00520221	0.00608605
15.4	0.00555501	0.00673767	0.00565111	0.00524925	0.00577174	0.00350469	0.00443	0.00610877	0.00671221	0.00442154	0.00502754	0.00579502	0.00584097	0.00615663	0.00610842	0.00564254	0.00636219	0.00703336	0.00582675	0.00751031	0.00695513	0.00542227	0.00593084	0.00609117	0.00595358	0.00346862	0.0041044	0.00588962	0.00769384	0.00522571	0.00568015	0.00524551	0.00515139	0.0035868	0.00525437	0.00647807	0.00600905	0.00652706	0.00462516	0.00495889	0.00468144	0.00482687	0.00614832	0.00452024	0.00676143	0.00622432	0.0061051	0.00503732	0.00590925
15.5	0.00538653	0.00655016	0.0054786	0.00508291	0.00560129	0.00338128	0.00428611	0.00592758	0.00652454	0.00427573	0.0048705	0.00562189	0.00566402	0.00597454	0.0059264	0.00547309	0.00617176	0.00683848	0.00565077	0.0073027	0.00676617	0.00525517	0.00575632	0.00591176	0.0057767	0.0033447	0.00396932	0.00571514	0.00749128	0.0050646	0.00550952	0.00508458	0.00498789	0.00346325	0.00508956	0.00628733	0.00583206	0.00634023	0.00447668	0.00480567	0.00453246	0.00467348	0.00597009	0.0043746	0.00656749	0.0060375	0.00592528	0.00487766	0.00573758
15.6	0.00522315	0.00636787	0.00531136	0.00492183	0.00543587	0.00326221	0.0041469	0.00575176	0.00634211	0.00413473	0.00471837	0.00545394	0.00549243	0.00579783	0.0057498	0.00530873	0.00598704	0.00664899	0.0054801	0.00710083	0.00658234	0.00509323	0.00558693	0.00573763	0.00560507	0.00322521	0.00383869	0.00554583	0.00729406	0.00490846	0.00534401	0.00492858	0.00482958	0.00334395	0.00492992	0.0061022	0.00566029	0.00615876	0.00433297	0.00465718	0.00438823	0.00452496	0.00579703	0.00423365	0.00637912	0.00585629	0.00575075	0.00472306	0.00557091
15.7	0.00506473	0.00619066	0.00514923	0.00476586	0.00527534	0.00314734	0.00401221	0.00558116	0.00616478	0.00399838	0.00457099	0.00529101	0.00532604	0.00562635	0.00557847	0.0051493	0.00580784	0.00646476	0.00531458	0.00690454	0.0064035	0.00493627	0.00542253	0.00556863	0.00543854	0.00310999	0.00371236	0.00538154	0.00710203	0.00475714	0.00518348	0.00477737	0.0046763	0.00322876	0.00477529	0.00592252	0.00549358	0.00598248	0.00419388	0.00451327	0.00424858	0.00438116	0.00562899	0.00409724	0.00619615	0.00568052	0.00558137	0.00457337	0.00540907
15.8	0.00491112	0.00601838	0.00499204	0.00461483	0.00511955	0.00303651	0.0038819	0.00541562	0.00599242	0.00386653	0.00442822	0.00513294	0.00516469	0.00545994	0.00541224	0.00499466	0.00563401	0.00628562	0.00515407	0.00671368	0.00622952	0.00478415	0.00526296	0.00540461	0.00527696	0.00299888	0.00359019	0.00522211	0.00691506	0.00461048	0.00502777	0.0046308	0.00452788	0.00311753	0.0046255	0.00574814	0.00533177	0.00581124	0.00405925	0.00437382	0.00411338	0.00424192	0.00546582	0.00396523	0.00601843	0.00551002	0.00541698	0.00442841	0.00525194
15.9	0.00476217	0.00585089	0.00483965	0.00446859	0.00496836	0.00292958	0.00375582	0.00525498	0.00582487	0.00373902	0.0042899	0.0049796	0.00500823	0.00529845	0.00525096	0.00484466	0.00546538	0.00611146	0.0049984	0.00652809	0.00606027	0.00463672	0.0051081	0.00524542	0.00512018	0.00289174	0.00347204	0.00506741	0.00673301	0.00446834	0.00487674	0.00448872	0.00438417	0.00301014	0.00448042	0.00557889	0.00517473	0.00564491	0.00392894	0.00423867	0.00398248	0.00410712	0.00530738	0.00383747	0.00584581	0.00534464	0.00525742	0.00428805	0.00509937
16	0.00461773	0.00568806	0.00469192	0.00432698	0.00482163	0.00282642	0.00363383	0.00509912	0.00566201	0.00361572	0.0041559	0.00483083	0.00485651	0.00514173	0.00509449	0.00469917	0.00530179	0.00594212	0.00484744	0.00634763	0.00589562	0.00449383	0.00495778	0.00509092	0.00496806	0.00278843	0.00335778	0.00491729	0.00655575	0.00433059	0.00473024	0.00435101	0.00424502	0.00290645	0.00433988	0.00541462	0.00502232	0.00548333	0.00380281	0.0041077	0.00385574	0.0039766	0.00515353	0.00371383	0.00567814	0.00518423	0.00510257	0.00415214	0.00495123
16.1	0.00447767	0.00552976	0.00454869	0.00418986	0.00467924	0.0027269	0.00351581	0.00494787	0.0055037	0.00349649	0.00402609	0.00468651	0.00470939	0.00498966	0.00494268	0.00455805	0.00514311	0.00577747	0.00470103	0.00617217	0.00573544	0.00435534	0.0048119	0.00494097	0.00482046	0.00268881	0.00324727	0.00477162	0.00638315	0.00419708	0.00458815	0.00421752	0.00411029	0.00280633	0.00420375	0.00525519	0.00487439	0.00532638	0.00368074	0.00398078	0.00373304	0.00385022	0.00500414	0.00359417	0.00551528	0.00502863	0.00495228	0.00402054	0.00480739
16.2	0.00434186	0.00537587	0.00440984	0.00405708	0.00454105	0.00263087	0.00340161	0.00480111	0.00534981	0.00338119	0.00390034	0.00454651	0.00456672	0.00484208	0.0047954	0.00442117	0.00498917	0.00561738	0.00455905	0.00600155	0.00557961	0.00422113	0.0046703	0.00479544	0.00467724	0.00259275	0.00314041	0.00463026	0.00621511	0.00406769	0.00445032	0.00408812	0.00397983	0.00270966	0.0040719	0.00510045	0.00473083	0.00517393	0.00356258	0.00385778	0.00361424	0.00372786	0.00485908	0.00347837	0.00535709	0.0048777	0.00480641	0.0038931	0.00466774
16.3	0.00421018	0.00522627	0.00427522	0.00392852	0.00440695	0.00253823	0.00329113	0.00465871	0.00520023	0.00326969	0.00377851	0.00441068	0.00442837	0.00469886	0.0046525	0.0042884	0.00483984	0.00546173	0.00442135	0.00583565	0.00542802	0.00409105	0.00453287	0.00465419	0.00453828	0.00250013	0.00303706	0.00449309	0.00605148	0.00394228	0.00431663	0.00396269	0.00385352	0.00261632	0.00394417	0.00495027	0.00459149	0.00502583	0.00344821	0.00373858	0.00349923	0.00360939	0.00471823	0.0033663	0.00520343	0.0047313	0.00466484	0.00376971	0.00453214
16.4	0.00408248	0.00508082	0.00414472	0.00380402	0.0042768	0.00244885	0.00318424	0.00452053	0.00505484	0.00316186	0.00366049	0.00427892	0.00429422	0.00455988	0.00451387	0.00415961	0.00469498	0.00531039	0.00428781	0.00567433	0.00528054	0.00396497	0.00439949	0.0045171	0.00440344	0.00241081	0.00293711	0.00435998	0.00589217	0.00382074	0.00418696	0.00384112	0.00373121	0.00252619	0.00382046	0.00480451	0.00445625	0.00488198	0.00333752	0.00362306	0.00338787	0.00349469	0.00458146	0.00325784	0.00505419	0.00458929	0.00452744	0.00365023	0.00440048
16.5	0.00395866	0.00493942	0.00401819	0.00368347	0.0041505	0.00236262	0.00308082	0.00438645	0.0049135	0.0030576	0.00354615	0.00415108	0.00416413	0.00442502	0.00437936	0.00403469	0.00455446	0.00516324	0.00415831	0.00551747	0.00513708	0.00384279	0.00427003	0.00438405	0.00427262	0.00232468	0.00284045	0.00423082	0.00573704	0.00370295	0.00406119	0.00372327	0.00361279	0.00243917	0.00370062	0.00466304	0.004325	0.00474224	0.00323038	0.00351111	0.00328006	0.00338363	0.00444865	0.00315287	0.00490922	0.00445155	0.00439409	0.00353453	0.00427265
16.6	0.00383859	0.00480196	0.00389553	0.00356675	0.00402792	0.00227942	0.00298075	0.00425634	0.00477612	0.00295677	0.00343539	0.00402707	0.00403798	0.00429414	0.00424886	0.00391353	0.00441814	0.00502018	0.00403272	0.00536495	0.00499751	0.00372436	0.00414437	0.00425492	0.00414568	0.00224163	0.00274697	0.00410548	0.005586	0.00358879	0.00393919	0.00360904	0.00349812	0.00235515	0.00358455	0.00452574	0.00419761	0.00460651	0.00312668	0.00340262	0.00317568	0.0032761	0.0043197	0.00305129	0.00476841	0.00431794	0.00426467	0.00342251	0.00414852
16.7	0.00372217	0.00466833	0.00377662	0.00345372	0.00390897	0.00219916	0.00288394	0.00413009	0.00464258	0.00285926	0.00332808	0.00390677	0.00391565	0.00416713	0.00412225	0.003796	0.0042859	0.00488107	0.00391092	0.00521665	0.00486173	0.00360959	0.00402242	0.0041296	0.00402251	0.00216154	0.00265657	0.00398386	0.00543894	0.00347815	0.00382086	0.00349831	0.0033871	0.00227402	0.00347211	0.00439248	0.00407398	0.00447465	0.00302631	0.00329748	0.00307462	0.00317199	0.00419448	0.00295298	0.00463164	0.00418834	0.00413906	0.00331403	0.00402801
16.8	0.00360927	0.00453841	0.00366133	0.00334427	0.00379353	0.00212172	0.00279027	0.00400759	0.00451278	0.00276497	0.00322413	0.00379005	0.00379703	0.00404388	0.00399942	0.003682	0.00415762	0.00474582	0.0037928	0.00507244	0.00472964	0.00349835	0.00390406	0.00400796	0.003903	0.00208432	0.00256915	0.00386584	0.00529575	0.00337092	0.00370608	0.00339098	0.0032796	0.00219569	0.0033632	0.00426315	0.00395399	0.00434658	0.00292916	0.0031956	0.00297678	0.00307118	0.00407289	0.00285784	0.0044988	0.00406263	0.00401714	0.00320899	0.00391099
16.9	0.00349981	0.00441211	0.00354957	0.00323829	0.0036815	0.00204701	0.00269964	0.00388872	0.0043866	0.00267379	0.00312342	0.00367683	0.003682	0.00392427	0.00388024	0.00357142	0.00403318	0.00461432	0.00367825	0.00493223	0.00460114	0.00339055	0.00378918	0.00388991	0.00378704	0.00200986	0.0024846	0.00375131	0.00515633	0.003267	0.00359475	0.00328695	0.00317551	0.00212005	0.00325771	0.00413762	0.00383753	0.00422217	0.00283513	0.00309685	0.00288205	0.00297358	0.00395483	0.00276576	0.00436976	0.00394069	0.00389882	0.00310728	0.00379738
17	0.00339366	0.00428932	0.00344121	0.00313567	0.00357278	0.00197492	0.00261196	0.00377338	0.00426395	0.00258562	0.00302586	0.00356698	0.00357046	0.0038082	0.00376462	0.00346417	0.00391246	0.00448646	0.00356715	0.00479588	0.00447613	0.00328606	0.00367767	0.00377533	0.00367452	0.00193805	0.00240283	0.00364018	0.00502058	0.00316628	0.00348677	0.0031861	0.00307472	0.00204702	0.00315553	0.00401579	0.0037245	0.00410131	0.00274411	0.00300117	0.00279033	0.00287908	0.00384018	0.00267665	0.00424443	0.00382241	0.00378399	0.00300879	0.00368706
17.1	0.00329073	0.00416995	0.00333616	0.0030363	0.00346727	0.00190538	0.00252713	0.00366146	0.00414473	0.00250036	0.00293135	0.00346042	0.0034623	0.00369557	0.00365244	0.00336014	0.00379536	0.00436215	0.00345942	0.00466331	0.00435452	0.0031848	0.00356945	0.00366413	0.00356535	0.00186881	0.00232375	0.00353234	0.00488841	0.00306867	0.00338202	0.00308835	0.00297713	0.00197651	0.00305655	0.00389755	0.0036148	0.00398392	0.00265602	0.00290843	0.00270153	0.00278759	0.00372887	0.00259041	0.00412269	0.00370769	0.00367253	0.00291343	0.00357995
17.2	0.00319092	0.0040539	0.00323432	0.00294008	0.00336487	0.00183828	0.00244505	0.00355286	0.00402884	0.0024179	0.00283979	0.00335704	0.00335741	0.00358626	0.0035436	0.00325923	0.00368176	0.00424128	0.00335493	0.0045344	0.00423621	0.00308665	0.00346442	0.00355621	0.00345943	0.00180205	0.00224728	0.0034277	0.00475971	0.00297406	0.00328043	0.0029936	0.00288264	0.00190842	0.00296068	0.00378279	0.00350833	0.00386989	0.00257076	0.00281857	0.00261556	0.002699	0.00362078	0.00250694	0.00400444	0.0035964	0.00356436	0.00282109	0.00347596
17.3	0.00309414	0.00394109	0.00313559	0.00284691	0.0032655	0.00177355	0.00236563	0.00344747	0.0039162	0.00233817	0.00275109	0.00325675	0.0032557	0.00348019	0.00343801	0.00316135	0.00357156	0.00412376	0.0032536	0.00440906	0.00412111	0.00299153	0.00336247	0.00345146	0.00335664	0.00173767	0.00217332	0.00332615	0.0046344	0.00288238	0.00318189	0.00290175	0.00279115	0.00184268	0.00286781	0.00367141	0.003405	0.00375912	0.00248823	0.00273147	0.00253233	0.00261323	0.00351582	0.00242617	0.00388958	0.00348846	0.00345937	0.00273167	0.00337498
17.4	0.00300029	0.00383141	0.00303987	0.0027567	0.00316906	0.0017111	0.0022888	0.00334522	0.0038067	0.00226106	0.00266516	0.00315946	0.00315707	0.00337726	0.00333556	0.00306641	0.00346466	0.00400949	0.00315534	0.00428718	0.00400915	0.00289934	0.00326353	0.0033498	0.00325692	0.00167559	0.0021018	0.00322762	0.00451239	0.00279351	0.0030863	0.00281273	0.00270256	0.0017792	0.00277786	0.0035633	0.00330471	0.00365153	0.00240836	0.00264708	0.00245174	0.00253018	0.0034139	0.002348	0.00377802	0.00338376	0.00335748	0.00264509	0.00327694
17.5	0.00290929	0.00372478	0.00294708	0.00266934	0.00307547	0.00165085	0.00221446	0.003246	0.00370027	0.0021865	0.00258191	0.00306507	0.00306143	0.00327737	0.00323616	0.00297432	0.00336096	0.0038984	0.00306004	0.00416866	0.00390022	0.00280999	0.0031675	0.00325114	0.00316015	0.00161573	0.00203263	0.003132	0.0043936	0.00270739	0.00299359	0.00272643	0.00261679	0.00171792	0.00269073	0.00345838	0.00320738	0.00354701	0.00233104	0.00256528	0.00237372	0.00244977	0.00331494	0.00227235	0.00366966	0.0032822	0.00325859	0.00256125	0.00318174
17.6	0.00282105	0.00362112	0.00285712	0.00258475	0.00298465	0.00159271	0.00214254	0.00314972	0.00359681	0.0021144	0.00250127	0.0029735	0.00296868	0.00318043	0.00313973	0.002885	0.00326036	0.00379038	0.00296762	0.00405343	0.00379425	0.0027234	0.00307429	0.00315537	0.00306627	0.001558	0.00196574	0.00303921	0.00427793	0.00262392	0.00290366	0.00264278	0.00253373	0.00165874	0.00260633	0.00335655	0.00311291	0.00344548	0.00225621	0.00248602	0.00229818	0.00237192	0.00321885	0.00219914	0.0035644	0.00318368	0.00316261	0.00248007	0.00308931
17.7	0.00273549	0.00352035	0.0027699	0.00250284	0.00289651	0.00153663	0.00207295	0.00305629	0.00349624	0.00204467	0.00242314	0.00288467	0.00287875	0.00308636	0.00304617	0.00279836	0.00316278	0.00368535	0.00287799	0.00394138	0.00369117	0.00263947	0.00298382	0.00306243	0.00297517	0.00150234	0.00190105	0.00294918	0.0041653	0.00254303	0.00281644	0.0025617	0.00245332	0.0016016	0.00252458	0.00325772	0.00302122	0.00334686	0.00218379	0.0024092	0.00222505	0.00229654	0.00312554	0.00212828	0.00346217	0.00308813	0.00306946	0.00240147	0.00299956
17.8	0.00265252	0.00342238	0.00268534	0.00242352	0.00281097	0.00148252	0.00200562	0.00296564	0.00339848	0.00197725	0.00234745	0.00279849	0.00279154	0.00299508	0.0029554	0.00271432	0.00306811	0.00358323	0.00279106	0.00383243	0.00359088	0.00255813	0.00289602	0.00297223	0.00288677	0.00144867	0.00183848	0.00286181	0.00405564	0.00246463	0.00273183	0.00248311	0.00237545	0.00154643	0.00244539	0.0031618	0.00293224	0.00325107	0.00211368	0.00233476	0.00215424	0.00222356	0.00303494	0.00205971	0.00336287	0.00299544	0.00297905	0.00232535	0.00291243
17.9	0.00257207	0.00332714	0.00260337	0.00234672	0.00272795	0.00143032	0.00194048	0.00287768	0.00330346	0.00191204	0.00227413	0.00271489	0.00270697	0.00290649	0.00286733	0.00263281	0.00297628	0.00348394	0.00270676	0.00372649	0.00349332	0.0024793	0.0028108	0.00288469	0.00280101	0.00139692	0.00177798	0.00277703	0.00394887	0.00238865	0.00264977	0.00240692	0.00230006	0.00149316	0.00236868	0.0030687	0.00284587	0.00315801	0.00204583	0.00226262	0.00208568	0.00215289	0.00294696	0.00199335	0.00326641	0.00290554	0.0028913	0.00225165	0.00282782
18	0.00249406	0.00323454	0.0025239	0.00227235	0.00264739	0.00137995	0.00187745	0.00279232	0.0032111	0.00184899	0.0022031	0.00263378	0.00262497	0.00282053	0.00278189	0.00255374	0.0028872	0.00338741	0.00262501	0.00362348	0.00339841	0.00240289	0.00272809	0.00279972	0.00271779	0.00134701	0.00171947	0.00269476	0.00384491	0.00231501	0.00257017	0.00233308	0.00222706	0.00144172	0.00229439	0.00297834	0.00276205	0.00306762	0.00198015	0.00219271	0.00201931	0.00208448	0.00286154	0.00192912	0.00317272	0.00281833	0.00280614	0.00218028	0.00274567
18.1	0.00241842	0.00314453	0.00244686	0.00220034	0.00256921	0.00133136	0.00181647	0.0027095	0.00312132	0.00178802	0.00213428	0.0025551	0.00254544	0.0027371	0.002699	0.00247705	0.00280078	0.00329355	0.00254573	0.00352331	0.00330608	0.00232885	0.00264781	0.00271726	0.00263704	0.00129889	0.00166288	0.00261493	0.00374368	0.00224364	0.00249296	0.0022615	0.00215637	0.00139206	0.00222242	0.00289065	0.0026807	0.00297982	0.00191659	0.00212496	0.00195505	0.00201823	0.00277859	0.00186697	0.00308172	0.00273374	0.00272349	0.00211118	0.00266591
18.2	0.00234507	0.00305702	0.00237216	0.00213062	0.00249333	0.00128448	0.00175748	0.00262913	0.00303404	0.00172905	0.00206762	0.00247877	0.00246833	0.00265615	0.00261857	0.00240266	0.00271696	0.00320229	0.00246884	0.00342592	0.00321625	0.00225708	0.0025699	0.00263722	0.00255869	0.00125248	0.00160816	0.00253746	0.00364512	0.00217447	0.00241808	0.00219211	0.00208793	0.00134411	0.00215271	0.00280553	0.00260174	0.00289452	0.00185506	0.0020593	0.00189283	0.00195409	0.00269804	0.00180681	0.00299333	0.00265169	0.00264327	0.00204426	0.00258846
18.3	0.00227394	0.00297194	0.00229975	0.0020631	0.0024197	0.00123924	0.00170039	0.00255115	0.00294921	0.00167204	0.00200304	0.00240472	0.00239356	0.00257759	0.00254054	0.00233051	0.00263563	0.00311355	0.00239428	0.00333121	0.00312887	0.00218752	0.00249428	0.00255954	0.00248267	0.00120774	0.00155523	0.00246229	0.00354916	0.00210743	0.00234544	0.00212486	0.00202166	0.0012978	0.00208519	0.00272293	0.00252511	0.00281167	0.00179551	0.00199567	0.0018326	0.00189199	0.00261983	0.0017486	0.00290748	0.0025721	0.00256542	0.00197947	0.00251327
18.4	0.00220497	0.00288923	0.00222955	0.00199772	0.00234824	0.00119561	0.00164517	0.00247548	0.00286675	0.0016169	0.00194047	0.00233288	0.00232105	0.00250135	0.00246484	0.00226052	0.00255675	0.00302728	0.00232196	0.00323913	0.00304386	0.00212011	0.00242088	0.00248415	0.00240891	0.00116459	0.00150405	0.00238935	0.00345572	0.00204246	0.00227498	0.00205967	0.0019575	0.0012531	0.00201978	0.00264275	0.00245074	0.0027312	0.00173787	0.001934	0.00177428	0.00183187	0.00254389	0.00169226	0.00282408	0.0024949	0.00248986	0.00191673	0.00244026
18.5	0.00213809	0.00280883	0.00216149	0.00193441	0.00227889	0.00115351	0.00159173	0.00240206	0.0027866	0.00156358	0.00187986	0.00226318	0.00225073	0.00242737	0.00239139	0.00219263	0.00248022	0.0029434	0.00225183	0.00314959	0.00296116	0.00205477	0.00234964	0.00241098	0.00233734	0.00112298	0.00145455	0.00231856	0.00336474	0.00197949	0.00220664	0.00199648	0.00189537	0.00120993	0.00195643	0.00256494	0.00237856	0.00265302	0.00168208	0.00187424	0.00171782	0.00177365	0.00247015	0.00163774	0.00274308	0.00242002	0.00241652	0.00185598	0.00236937
18.6	0.00207325	0.00273066	0.00209551	0.00187311	0.00221159	0.00111289	0.00154003	0.00233081	0.00270869	0.00151202	0.00182114	0.00219557	0.00218255	0.00235557	0.00232013	0.00212679	0.00240599	0.00286184	0.00218382	0.00306252	0.00288071	0.00199145	0.0022805	0.00233997	0.0022679	0.00108286	0.00140668	0.00224988	0.00327616	0.00191847	0.00214036	0.00193522	0.00183521	0.00116825	0.00189506	0.00248941	0.0023085	0.00257708	0.00162809	0.00181633	0.00166315	0.00171729	0.00239854	0.00158497	0.0026644	0.00234738	0.00234534	0.00179715	0.00230054
18.7	0.00201036	0.00265467	0.00203154	0.00181375	0.00214628	0.0010737	0.00149001	0.00226168	0.00263295	0.00146216	0.00176426	0.00212998	0.00211643	0.0022859	0.00225099	0.00206292	0.00233397	0.00278254	0.00211786	0.00297786	0.00280244	0.00193008	0.0022134	0.00227105	0.00220052	0.00104418	0.00136039	0.00218322	0.00318991	0.00185932	0.00207606	0.00187585	0.00177697	0.00112801	0.00183562	0.00241611	0.00224051	0.00250332	0.00157582	0.00176021	0.00161022	0.00166271	0.00232902	0.0015339	0.00258798	0.00227693	0.00227626	0.00174019	0.00223371
18.8	0.00194939	0.00258079	0.00196952	0.00175628	0.0020829	0.00103589	0.00144162	0.00219459	0.00255933	0.00141394	0.00170915	0.00206635	0.00205231	0.00221829	0.00218392	0.00200096	0.00226412	0.00270544	0.0020539	0.00289555	0.0027263	0.0018706	0.00214826	0.00220415	0.00213514	0.00100687	0.00131562	0.00211855	0.00310593	0.001802	0.0020137	0.0018183	0.00172057	0.00108915	0.00177804	0.00234497	0.00217452	0.00243167	0.00152523	0.00170582	0.00155898	0.00160987	0.0022615	0.00148448	0.00251375	0.00220859	0.00220922	0.00168503	0.00216882
18.9	0.00189027	0.00250897	0.0019094	0.00170062	0.00202138	0.000999412	0.0013948	0.0021295	0.00248778	0.00136731	0.00165577	0.00200462	0.00199014	0.00215268	0.00211884	0.00194087	0.00219635	0.00263048	0.00199187	0.0028155	0.00265223	0.00181296	0.00208505	0.00213923	0.00207171	0.000970902	0.00127232	0.00205579	0.00302416	0.00174645	0.0019532	0.00176251	0.00166596	0.00105163	0.00172227	0.00227592	0.00211047	0.00236207	0.00147627	0.00165311	0.00150937	0.00155871	0.00219595	0.00143665	0.00244165	0.0021423	0.00214415	0.00163163	0.00210581
19	0.00183293	0.00243914	0.00185111	0.00164673	0.00196169	0.00096422	0.00134949	0.00206634	0.00241822	0.00132222	0.00160405	0.00194473	0.00192985	0.00208901	0.0020557	0.00188259	0.00213061	0.00255759	0.00193171	0.00273768	0.00258017	0.00175709	0.00202369	0.00207622	0.00201016	0.000936216	0.00123045	0.00199488	0.00294454	0.0016926	0.00189453	0.00170844	0.00161308	0.00101541	0.00166825	0.00220891	0.00204831	0.00229446	0.00142888	0.00160203	0.00146134	0.00150918	0.00213229	0.00139036	0.00237162	0.002078	0.00208099	0.00157991	0.00204464
19.1	0.00177734	0.00237126	0.00179461	0.00159454	0.00190375	0.000930266	0.00130566	0.00200505	0.0023506	0.00127862	0.00155395	0.00188663	0.00187139	0.00202722	0.00199445	0.00182605	0.00206684	0.00248672	0.00187336	0.002662	0.00251007	0.00170294	0.00196414	0.00201507	0.00195043	0.000902769	0.00118996	0.00193579	0.00286702	0.00164042	0.00183762	0.00165602	0.00156189	0.00098043	0.00161592	0.00214387	0.00198798	0.00222878	0.00138301	0.00155253	0.00141483	0.00146121	0.00207048	0.00134557	0.0023036	0.00201563	0.0020197	0.00152984	0.00198524
19.2	0.00172343	0.00230527	0.00173982	0.00154401	0.00184753	0.000897509	0.00126326	0.00194558	0.00228488	0.00123646	0.00150541	0.00183027	0.00181469	0.00196726	0.00193501	0.00177121	0.00200498	0.00241782	0.00181678	0.00258841	0.00244188	0.00165046	0.00190635	0.00195571	0.00189249	0.000870517	0.0011508	0.00187844	0.00279154	0.00158985	0.00178242	0.00160521	0.00151232	0.000946656	0.00156524	0.00208075	0.00192943	0.00216499	0.00133861	0.00150456	0.00136981	0.00141478	0.00201046	0.00130221	0.00223752	0.00195513	0.00196021	0.00148135	0.00192757
19.3	0.00167116	0.00224112	0.00168671	0.00149508	0.00179297	0.000865904	0.00122223	0.00188787	0.002221	0.00119568	0.00145839	0.00177559	0.00175972	0.00190908	0.00187735	0.00171802	0.00194497	0.00235082	0.00176191	0.00251686	0.00237553	0.0015996	0.00185025	0.00189811	0.00183626	0.000839417	0.00111293	0.00182279	0.00271805	0.00154084	0.00172887	0.00155596	0.00146432	0.000914046	0.00151614	0.00201948	0.0018726	0.00210302	0.00129564	0.00145807	0.00132622	0.00136982	0.00195218	0.00126026	0.00217335	0.00189645	0.00190247	0.0014344	0.00187157
19.4	0.00162048	0.00217875	0.00163523	0.0014477	0.00174002	0.000835413	0.00118253	0.00183187	0.0021589	0.00115625	0.00141283	0.00172255	0.00170641	0.00185261	0.00182141	0.00166643	0.00188675	0.00228568	0.0017087	0.00244729	0.00231099	0.00155031	0.0017958	0.0018422	0.0017817	0.000809428	0.0010763	0.00176879	0.00264649	0.00149333	0.00167694	0.00150823	0.00141784	0.00088256	0.00146858	0.00196002	0.00181744	0.00204283	0.00125405	0.00141302	0.00128401	0.00132628	0.0018956	0.00121965	0.00211101	0.00183953	0.00184644	0.00138893	0.0018172
19.5	0.00157133	0.00211812	0.00158531	0.00140183	0.00168863	0.000805995	0.00114412	0.00177754	0.00209853	0.00111812	0.0013687	0.00167109	0.00165471	0.00179782	0.00176714	0.00161638	0.00183028	0.00222235	0.00165709	0.00237963	0.0022482	0.00150253	0.00174296	0.00178794	0.00172877	0.000780511	0.00104088	0.00171639	0.00257682	0.00144729	0.00162657	0.00146195	0.00137284	0.000852158	0.00142252	0.0019023	0.00176391	0.00198435	0.00121379	0.00136936	0.00124315	0.00128414	0.00184065	0.00118035	0.00205046	0.00178432	0.00179205	0.00134491	0.00176441
19.6	0.00152367	0.00205917	0.00153691	0.0013574	0.00163877	0.000777613	0.00110696	0.00172481	0.00203986	0.00108125	0.00132595	0.00162116	0.00160459	0.00174464	0.00171448	0.00156784	0.0017755	0.00216077	0.00160704	0.00231385	0.00218712	0.00145623	0.00169167	0.00173528	0.00167741	0.000752626	0.00100662	0.00166554	0.00250898	0.00140268	0.0015777	0.0014171	0.00132927	0.000822803	0.0013779	0.00184629	0.00171196	0.00192756	0.00117483	0.00132705	0.00120359	0.00124333	0.00178729	0.00114232	0.00199165	0.00173076	0.00173927	0.00130228	0.00171316
19.7	0.00147745	0.00200186	0.00149	0.00131439	0.00159037	0.000750231	0.00107101	0.00167366	0.00198283	0.00104559	0.00128454	0.00157273	0.00155598	0.00169304	0.00166339	0.00152076	0.00172236	0.0021009	0.0015585	0.00224989	0.0021277	0.00141135	0.00164189	0.00168417	0.00162757	0.000725738	0.000973497	0.0016162	0.00244293	0.00135943	0.00153031	0.00137362	0.00128708	0.00079446	0.00133468	0.00179193	0.00166154	0.00187238	0.00113711	0.00128604	0.00116529	0.00120381	0.00173548	0.00110552	0.00193452	0.00167882	0.00168804	0.00126101	0.00166339
19.8	0.00143264	0.00194615	0.00144451	0.00127274	0.0015434	0.000723813	0.00103622	0.00162401	0.00192739	0.00101111	0.00124441	0.00152575	0.00150884	0.00164297	0.00161382	0.00147509	0.00167081	0.00204268	0.00151143	0.0021877	0.00206989	0.00136786	0.00159358	0.00163456	0.00157921	0.00069981	0.000941459	0.00156832	0.00237861	0.00131752	0.00148434	0.00133148	0.00124623	0.000767093	0.00129282	0.00173917	0.0016126	0.00181879	0.00110061	0.00124631	0.00112821	0.00116556	0.00168517	0.0010699	0.00187904	0.00162843	0.00163832	0.00122104	0.00161507
19.9	0.00138919	0.00189199	0.00140042	0.0012324	0.00149782	0.000698325	0.00100257	0.00157584	0.0018735	0.000977771	0.00120554	0.00148017	0.00146313	0.00159437	0.00156573	0.00143079	0.0016208	0.00198608	0.00146578	0.00212722	0.00201365	0.0013257	0.00154668	0.00158642	0.0015323	0.000674809	0.000910476	0.00152186	0.00231599	0.0012769	0.00143975	0.00129063	0.00120668	0.000740668	0.00125226	0.00168796	0.0015651	0.00176673	0.00106528	0.0012078	0.0010923	0.00112852	0.00163632	0.00103543	0.00182514	0.00157955	0.00159006	0.00118234	0.00156815
20	0.00134706	0.00183934	0.00135767	0.00119335	0.00145359	0.000673735	0.000970003	0.0015291	0.00182111	0.000945528	0.00116789	0.00143595	0.00141881	0.00154722	0.00151908	0.00138782	0.00157228	0.00193105	0.00142151	0.00206842	0.00195894	0.00128485	0.00150117	0.00153969	0.00148677	0.000650701	0.000880513	0.00147678	0.00225502	0.00123754	0.0013965	0.00125103	0.00116838	0.000715154	0.00121299	0.00163826	0.00151901	0.00171616	0.00103108	0.00117048	0.00105754	0.00109265	0.00158889	0.00100207	0.00177279	0.00153214	0.00154323	0.00114486	0.00152259
20.1	0.0013062	0.00178815	0.00131623	0.00115553	0.00141066	0.00065001	0.000938498	0.00148375	0.00177019	0.000914348	0.00113141	0.00139305	0.00137582	0.00150145	0.00147381	0.00134614	0.00152522	0.00187754	0.00137858	0.00201124	0.00190572	0.00124526	0.001457	0.00149434	0.0014426	0.000627454	0.000851536	0.00143303	0.00219565	0.00119938	0.00135455	0.00121265	0.00113129	0.000690519	0.00117494	0.00159002	0.00147427	0.00166704	0.000997982	0.00113431	0.00102389	0.00105793	0.00154283	0.000969781	0.00172195	0.00148616	0.00149778	0.00110858	0.00147836
20.2	0.00126658	0.00173839	0.00127605	0.00111891	0.001369	0.000627121	0.000908016	0.00143974	0.0017207	0.000884196	0.00109607	0.00135143	0.00133414	0.00145705	0.00142989	0.00130571	0.00147957	0.00182552	0.00133694	0.00195564	0.00185394	0.00120688	0.00141412	0.00145032	0.00139974	0.000605038	0.000823512	0.00139057	0.00213784	0.00116241	0.00131386	0.00117545	0.00109539	0.000666732	0.00113808	0.0015432	0.00143084	0.00161933	0.000965945	0.00109926	0.000991306	0.00102431	0.00149811	0.000938535	0.00167256	0.00144155	0.00145366	0.00107344	0.00143542
20.3	0.00122817	0.00169001	0.00123709	0.00108346	0.00132857	0.000605038	0.000878524	0.00139703	0.00167259	0.000855038	0.00106183	0.00131106	0.00129373	0.00141395	0.00138729	0.0012665	0.00143529	0.00177494	0.00129656	0.00190158	0.00180357	0.00116969	0.00137251	0.0014076	0.00135815	0.000583422	0.00079641	0.00134938	0.00208156	0.00112657	0.00127439	0.00113938	0.00106062	0.000643765	0.00110239	0.00149776	0.0013887	0.00157298	0.000934937	0.0010653	0.00095976	0.000991757	0.00145468	0.000908296	0.00162458	0.00139828	0.00141084	0.00103942	0.00139372
20.4	0.00119092	0.00164298	0.00119933	0.00104912	0.00128934	0.000583733	0.00084999	0.0013556	0.00162582	0.000826842	0.00102867	0.00127189	0.00125454	0.00137213	0.00134595	0.00122847	0.00139233	0.00172575	0.0012574	0.00184902	0.00175457	0.00113364	0.00133212	0.00136614	0.0013178	0.000562579	0.000770201	0.0013094	0.00202676	0.00109184	0.00123611	0.00110443	0.00102696	0.000621589	0.00106781	0.00145366	0.0013478	0.00152795	0.000904924	0.00103238	0.000929217	0.000960239	0.00141251	0.000879031	0.00157799	0.00135632	0.00136929	0.00100647	0.00135323
20.5	0.0011548	0.00159725	0.00116272	0.00101587	0.00125126	0.000563178	0.000822383	0.00131539	0.00158037	0.000799575	0.000996536	0.00123389	0.00121653	0.00133155	0.00130584	0.00119158	0.00135066	0.00167794	0.00121943	0.00179791	0.0017069	0.00109871	0.00129292	0.0013259	0.00127865	0.00054248	0.000744854	0.00127061	0.0019734	0.00105818	0.00119898	0.00107054	0.000994365	0.000600177	0.00103432	0.00141086	0.0013081	0.00148422	0.000875874	0.00100048	0.000899647	0.000929723	0.00137157	0.000850709	0.00153273	0.00131561	0.00132896	0.00097457	0.00131392
20.6	0.00111977	0.0015528	0.00112723	0.000983682	0.00121431	0.000543346	0.000795672	0.00127637	0.00153618	0.000773208	0.00096541	0.00119703	0.00117968	0.00129216	0.00126693	0.00115579	0.00131023	0.00163144	0.0011826	0.00174821	0.00166053	0.00106485	0.00125488	0.00128685	0.00124066	0.0005231	0.000720341	0.00123297	0.00192145	0.00102556	0.00116296	0.0010377	0.000962806	0.000579502	0.00100187	0.00136932	0.00126957	0.00144174	0.000847757	0.000969566	0.000871017	0.000900177	0.00133181	0.000823299	0.00148876	0.00127612	0.00128981	0.000943681	0.00127575
20.7	0.00108581	0.00150959	0.00109282	0.00095251	0.00117845	0.000524213	0.000769829	0.00123852	0.00149323	0.00074771	0.000935255	0.00116127	0.00114394	0.00125394	0.00122917	0.00112108	0.00127101	0.00158624	0.00114688	0.00169988	0.00161541	0.00103203	0.00121795	0.00124895	0.0012038	0.000504412	0.000696635	0.00119645	0.00187086	0.00099394	0.00112803	0.00100586	0.000932247	0.00055954	0.000970447	0.001329	0.00123218	0.00140047	0.000820543	0.000939607	0.000843299	0.00087157	0.0012932	0.000796773	0.00144606	0.00123782	0.00125182	0.000913771	0.00123869
20.8	0.00105288	0.00146758	0.00105946	0.000922325	0.00114364	0.000505754	0.000744826	0.00120178	0.00145148	0.000723053	0.000906042	0.00112658	0.00110928	0.00121686	0.00119255	0.00108741	0.00123297	0.00154228	0.00111224	0.00165289	0.00157152	0.00100023	0.00118211	0.00121216	0.00116803	0.000486391	0.000673709	0.001161	0.00182161	0.000963298	0.00109414	0.000974999	0.000902659	0.000540265	0.000940007	0.00128987	0.00119589	0.00136038	0.000794202	0.000910574	0.000816463	0.000843872	0.00125572	0.000771101	0.00140459	0.00120067	0.00121495	0.000884809	0.0012027
20.9	0.00102094	0.00142674	0.00102711	0.000893097	0.00110987	0.000487945	0.000720634	0.00116613	0.00141089	0.000699209	0.000877742	0.00109292	0.00107568	0.00118086	0.00115701	0.00105476	0.00119607	0.00149955	0.00107865	0.0016072	0.00152883	0.000969406	0.00114733	0.00117646	0.00113333	0.000469014	0.000651538	0.00112661	0.00177365	0.0009336	0.00106127	0.000945086	0.00087401	0.000521654	0.000910522	0.00125189	0.00116066	0.00132145	0.000768707	0.000882439	0.00079048	0.000817054	0.00121932	0.000746257	0.0013643	0.00116463	0.00117917	0.000856764	0.00116776
21	0.000989978	0.00138703	0.000995761	0.000864795	0.00107709	0.000470762	0.000697228	0.00113155	0.00137145	0.000676152	0.000850325	0.00106027	0.00104309	0.00114594	0.00112253	0.00102308	0.00116027	0.001458	0.00104607	0.00156277	0.00148729	0.000939532	0.00111357	0.0011418	0.00109966	0.000452258	0.000630096	0.00109323	0.00172696	0.000904818	0.00102939	0.00091609	0.00084627	0.000503685	0.000881962	0.00121502	0.00112648	0.00128362	0.00074403	0.000855172	0.000765325	0.000791088	0.00118397	0.000722213	0.00132517	0.00112967	0.00114444	0.000829609	0.00113384
21.1	0.000959952	0.00134843	0.000965364	0.00083739	0.00104529	0.000454185	0.000674583	0.00109798	0.0013331	0.000653855	0.000823765	0.0010286	0.00101149	0.00111204	0.00108908	0.000992358	0.00112554	0.0014176	0.00101448	0.00151957	0.00144688	0.000910579	0.0010808	0.00110817	0.00106699	0.000436101	0.00060936	0.00106084	0.00168149	0.000876923	0.000998469	0.000887984	0.00081941	0.000486334	0.000854298	0.00117925	0.0010933	0.00124688	0.000720145	0.000828748	0.00074097	0.000765948	0.00114965	0.000698943	0.00128716	0.00109577	0.00111073	0.000803314	0.0011009
21.2	0.000930836	0.0013109	0.000935895	0.000810853	0.00101442	0.000438192	0.000652673	0.00106542	0.00129583	0.000632293	0.000798035	0.000997868	0.00098085	0.00107915	0.00105663	0.000962556	0.00109185	0.00137832	0.000983835	0.00147757	0.00140757	0.000882518	0.00104899	0.00107553	0.00103529	0.000420521	0.000589306	0.00102942	0.00163722	0.000849888	0.000968475	0.000860741	0.000793403	0.000469581	0.000827502	0.00114453	0.0010611	0.00121119	0.000697027	0.000803141	0.00071739	0.000741607	0.00111633	0.000676424	0.00125024	0.00106288	0.00107801	0.000777853	0.00106892
21.3	0.000902604	0.00127442	0.000907326	0.000785157	0.000984458	0.000422762	0.000631474	0.00103381	0.0012596	0.000611442	0.000773108	0.000968057	0.000951136	0.00104724	0.00102515	0.000933649	0.00105917	0.00134013	0.000954121	0.00143672	0.00136933	0.000855322	0.00101813	0.00104385	0.00100453	0.000405498	0.000569912	0.000998921	0.00159412	0.000823687	0.000939383	0.000834333	0.000768222	0.000453405	0.000801546	0.00111083	0.00102985	0.00117652	0.000674651	0.000778325	0.000694561	0.000718039	0.00108397	0.00065463	0.00121438	0.00103098	0.00104626	0.000753199	0.00103787
21.4	0.000875228	0.00123896	0.000879629	0.000760276	0.000955385	0.000407875	0.000610964	0.00100315	0.00122438	0.000591278	0.00074896	0.000939137	0.000922322	0.00101626	0.000994598	0.000905611	0.00102747	0.00130299	0.000925304	0.00139701	0.00133212	0.000828964	0.000988167	0.00101311	0.000974684	0.000391011	0.000551157	0.000969329	0.00155215	0.000798293	0.000911164	0.000808735	0.00074384	0.000437787	0.000776404	0.00107812	0.000999513	0.00114285	0.000652994	0.000754275	0.000672458	0.00069522	0.00105254	0.000633538	0.00117955	0.00100003	0.00101544	0.000729326	0.00100772
21.5	0.000848682	0.00120448	0.000852777	0.000736183	0.00092717	0.000393512	0.00059112	0.000973396	0.00119014	0.00057178	0.000725566	0.000911081	0.000894381	0.000986203	0.00096496	0.000878414	0.000996717	0.00126689	0.000897357	0.00135839	0.00129593	0.000803418	0.000959089	0.000983267	0.000945726	0.000377042	0.000533018	0.000940612	0.00151129	0.000773682	0.000883793	0.000783923	0.000720231	0.000422706	0.000752051	0.00104637	0.000970074	0.00111014	0.000632032	0.000730969	0.000651058	0.000673126	0.00102203	0.000613126	0.00114572	0.000970018	0.000985534	0.000706209	0.000978444
21.6	0.000822942	0.00117096	0.000826745	0.000712854	0.000899789	0.000379655	0.000571921	0.000944524	0.00115687	0.000552925	0.000702903	0.000883863	0.000867286	0.000957034	0.000936206	0.000852034	0.000966884	0.00123179	0.000870254	0.00132084	0.00126072	0.000778659	0.000930867	0.000954305	0.000917629	0.000363572	0.000515477	0.000912747	0.0014715	0.00074983	0.000857244	0.000759872	0.000697372	0.000408145	0.000728462	0.00101556	0.000941502	0.00107836	0.000611742	0.000708383	0.000630339	0.000651734	0.000992407	0.000593371	0.00111286	0.000940904	0.000956506	0.000683826	0.00095002
21.7	0.000797982	0.00113837	0.000801508	0.000690264	0.000873216	0.000366286	0.000553346	0.000916509	0.00112452	0.000534691	0.000680948	0.000857458	0.000841012	0.000928728	0.000908309	0.000826447	0.000937945	0.00119765	0.00084397	0.00128433	0.00122647	0.000754663	0.000903475	0.000926197	0.000890366	0.000350583	0.000498513	0.000885707	0.00143276	0.000726714	0.000831492	0.000736558	0.000675238	0.000394085	0.000705612	0.000985661	0.000913772	0.0010475	0.000592104	0.000686495	0.00061028	0.000631023	0.000963639	0.000574253	0.00108094	0.000912663	0.000928333	0.000662152	0.000922421
21.8	0.000773779	0.00110669	0.000777041	0.000668389	0.000847429	0.000353388	0.000535373	0.000889325	0.00109308	0.000517059	0.000659678	0.000831841	0.000815534	0.000901259	0.000881242	0.000801628	0.000909871	0.00116447	0.00081848	0.00124882	0.00119315	0.000731407	0.000876889	0.000898916	0.000863913	0.000338058	0.000482107	0.000859468	0.00139504	0.000704309	0.000806515	0.00071396	0.000653807	0.00038051	0.00068348	0.000956639	0.000886858	0.00101751	0.000573097	0.000665283	0.000590859	0.000610969	0.000935705	0.000555751	0.00104993	0.00088527	0.000900989	0.000641165	0.000895625
21.9	0.00075031	0.00107589	0.000753321	0.000647208	0.000822402	0.000340944	0.000517985	0.000862946	0.00106252	0.000500008	0.000639073	0.000806991	0.000790828	0.000874602	0.000854983	0.000777554	0.000882638	0.0011322	0.00079376	0.0012143	0.00116073	0.000708867	0.000851086	0.000872439	0.000838245	0.00032598	0.000466241	0.000834007	0.00135831	0.000682596	0.000782287	0.000692056	0.000633056	0.000367402	0.000662041	0.000928471	0.000860737	0.000988388	0.000554699	0.000644726	0.000572056	0.000591553	0.000908582	0.000537845	0.00101982	0.0008587	0.000874452	0.000620843	0.000869607
22	0.000727553	0.00104595	0.000730325	0.000626699	0.000798115	0.000328938	0.000501161	0.000837351	0.00103281	0.000483519	0.000619112	0.000782882	0.000766871	0.000848734	0.000829506	0.000754203	0.00085622	0.00110083	0.000769786	0.00118073	0.00112919	0.000687022	0.000826041	0.000846742	0.000813341	0.000314334	0.000450897	0.0008093	0.00132255	0.000661552	0.000758788	0.000670823	0.000612964	0.000354746	0.000641275	0.000901132	0.000835385	0.000960098	0.000536893	0.000624805	0.000553852	0.000572753	0.000882244	0.000520516	0.000990568	0.000832927	0.000848695	0.000601165	0.000844344
22.1	0.000705487	0.00101684	0.000708031	0.000606839	0.000774545	0.000317355	0.000484883	0.000812514	0.00100393	0.000467575	0.000599774	0.000759494	0.000743639	0.000823631	0.000804788	0.000731553	0.000830593	0.00107033	0.000746537	0.00114809	0.00109851	0.000665851	0.000801734	0.000821801	0.000789176	0.000303105	0.000436058	0.000785324	0.00128774	0.000641157	0.000735994	0.000650242	0.000593509	0.000342526	0.000621161	0.000874599	0.00081078	0.000932617	0.000519657	0.000605499	0.000536226	0.000554552	0.00085667	0.000503745	0.000962156	0.000807927	0.000823698	0.000582111	0.000819816
22.2	0.000684089	0.000988543	0.000686417	0.000587608	0.000751671	0.00030618	0.000469135	0.000788414	0.000975862	0.000452156	0.00058104	0.000736804	0.000721111	0.00079927	0.000780806	0.000709584	0.000805732	0.00104067	0.000723989	0.00111636	0.00106867	0.000645331	0.000778142	0.000797596	0.00076573	0.000292276	0.000421708	0.000762059	0.00125383	0.000621391	0.000713885	0.000630292	0.000574672	0.000330727	0.000601677	0.000848847	0.0007869	0.000905923	0.000502975	0.00058679	0.000519162	0.000536928	0.000831837	0.000487514	0.000934559	0.000783678	0.000799436	0.000563661	0.000796
22.3	0.000663341	0.000961032	0.000665464	0.000568987	0.000729473	0.000295399	0.000453897	0.000765029	0.000948577	0.000437245	0.000562891	0.000714793	0.000699266	0.00077563	0.000757539	0.000688274	0.000781616	0.00101183	0.000702123	0.0010855	0.00103963	0.000625444	0.000755244	0.000774103	0.00074298	0.000281834	0.00040783	0.000739484	0.00122082	0.000602234	0.00069244	0.000610955	0.000556433	0.000319334	0.000582804	0.000823853	0.000763723	0.000879993	0.000486829	0.000568659	0.000502641	0.000519865	0.000807724	0.000471807	0.000907754	0.000760156	0.00077589	0.000545795	0.000772876
22.4	0.000643222	0.000934287	0.00064515	0.000550956	0.00070793	0.000284997	0.000439155	0.000742338	0.000922055	0.000422826	0.000545309	0.000693439	0.000678082	0.000752689	0.000734966	0.000667605	0.000758222	0.000983797	0.000680917	0.00105549	0.00101139	0.00060617	0.00073302	0.000751302	0.000720906	0.000271765	0.000394408	0.000717577	0.00118868	0.000583667	0.000671639	0.00059221	0.000538772	0.000308334	0.000564524	0.000799595	0.000741229	0.000854805	0.000471201	0.000551088	0.000486645	0.000503344	0.00078431	0.000456606	0.000881718	0.000737341	0.000753036	0.000528496	0.000750424
22.5	0.000623713	0.000908286	0.000625456	0.000533496	0.000687023	0.000274961	0.000424892	0.000720319	0.000896274	0.000408883	0.000528276	0.000672722	0.00065754	0.000730427	0.000713065	0.000647556	0.000735527	0.000956537	0.000660351	0.00102631	0.000983909	0.00058749	0.00071145	0.000729173	0.000699487	0.000262056	0.000381428	0.000696319	0.00115739	0.000565673	0.000651463	0.000574041	0.000521672	0.000297713	0.000546817	0.000776051	0.000719397	0.000830338	0.000456075	0.00053406	0.000471159	0.000487348	0.000761574	0.000441894	0.000856428	0.00071521	0.000730856	0.000511745	0.000728624
22.6	0.000604795	0.000883009	0.000606363	0.00051659	0.000666734	0.000265279	0.000411091	0.000698954	0.000871215	0.000395399	0.000511775	0.000652625	0.00063762	0.000708823	0.000691817	0.000628109	0.000713513	0.000930033	0.000640407	0.000997944	0.000957177	0.000569385	0.000690515	0.000707696	0.000678705	0.000252694	0.000368876	0.00067569	0.00112692	0.000548234	0.000631893	0.000556429	0.000505115	0.000287457	0.000529665	0.000753201	0.000698209	0.000806571	0.000441434	0.000517558	0.000456165	0.00047186	0.000739498	0.000427656	0.000831864	0.000693744	0.00070933	0.000495525	0.000707457
22.7	0.000586452	0.000858436	0.000587853	0.000500219	0.000647044	0.000255937	0.000397739	0.000678222	0.000846855	0.00038236	0.00049579	0.000633128	0.000618304	0.000687858	0.000671202	0.000609246	0.000692157	0.000904262	0.000621065	0.000970357	0.000931171	0.000551839	0.000670196	0.000686851	0.000658541	0.000243666	0.000356736	0.000655673	0.00109725	0.000531332	0.000612912	0.000539358	0.000489083	0.000277555	0.000513051	0.000731023	0.000677644	0.000783485	0.000427263	0.000501566	0.000441648	0.000456865	0.000718062	0.000413877	0.000808004	0.000672921	0.000688437	0.000479819	0.000686906
22.8	0.000568665	0.000834546	0.000569908	0.000484368	0.000627935	0.000246925	0.000384821	0.000658106	0.000823177	0.000369751	0.000480304	0.000614214	0.000599573	0.000667513	0.000651201	0.00059095	0.00067144	0.000879206	0.000602307	0.000943534	0.000905872	0.000534833	0.000650475	0.00066662	0.000638975	0.000234961	0.000344996	0.000636249	0.00106836	0.000514952	0.0005945	0.00052281	0.00047356	0.000267994	0.000496958	0.000709498	0.000657685	0.000761059	0.000413547	0.000486068	0.000427594	0.000442346	0.000697247	0.000400542	0.000784829	0.000652724	0.00066816	0.000464611	0.000666951
22.9	0.000551417	0.000811321	0.000552511	0.000469018	0.000609391	0.00023823	0.000372322	0.000638586	0.000800161	0.000357558	0.000465302	0.000595864	0.000581409	0.00064777	0.000631796	0.000573203	0.000651343	0.000854844	0.000584116	0.000917451	0.00088126	0.000518351	0.000631334	0.000646985	0.000619991	0.000226567	0.000333643	0.0006174	0.00104024	0.000499076	0.000576641	0.00050677	0.00045853	0.000258762	0.000481371	0.000688607	0.000638314	0.000739275	0.000400272	0.000471049	0.000413987	0.000428288	0.000677035	0.000387637	0.000762318	0.000633133	0.000648479	0.000449885	0.000647576
23	0.000534693	0.000788742	0.000535645	0.000454155	0.000591395	0.000229841	0.000360229	0.000619645	0.000777789	0.000345767	0.000450768	0.000578063	0.000563796	0.000628611	0.00061297	0.000555989	0.000631848	0.000831158	0.000566474	0.00089209	0.000857317	0.000502377	0.000612756	0.000627928	0.000601571	0.000218473	0.000322663	0.00059911	0.00101285	0.00048369	0.000559319	0.000491222	0.000443977	0.000249849	0.000466272	0.000668332	0.000619513	0.000718115	0.000387422	0.000456494	0.000400812	0.000414677	0.000657409	0.000375148	0.000740453	0.00061413	0.000629379	0.000435626	0.000628764
23.1	0.000518476	0.000766792	0.000519294	0.000439763	0.000573929	0.000221748	0.000348529	0.000601265	0.000756042	0.000334365	0.000436688	0.000560794	0.000546716	0.000610018	0.000594704	0.000539292	0.000612936	0.000808127	0.000549365	0.00086743	0.000834024	0.000486896	0.000594725	0.000609433	0.000583698	0.000210668	0.000312044	0.000581362	0.000986186	0.000468778	0.000542517	0.000476151	0.000429886	0.000241242	0.000451646	0.000648653	0.000601267	0.00069756	0.000374985	0.000442389	0.000388057	0.000401499	0.000638353	0.000363061	0.000719215	0.000595698	0.000610841	0.000421819	0.000610498
23.2	0.00050275	0.000745452	0.000503442	0.000425827	0.00055698	0.000213939	0.000337209	0.000583431	0.000734903	0.000323339	0.000423048	0.00054404	0.000530154	0.000591976	0.000576983	0.000523096	0.00059459	0.000785735	0.000532772	0.000843451	0.000811365	0.000471891	0.000577224	0.000591483	0.000566356	0.000203141	0.000301775	0.000564139	0.000960223	0.000454326	0.00052622	0.000461543	0.000416242	0.000232932	0.00043748	0.000629554	0.000583557	0.000677594	0.000362948	0.00042872	0.000375708	0.00038874	0.000619848	0.000351363	0.000698586	0.000577818	0.000592849	0.000408449	0.000592763
23.3	0.000487502	0.000724707	0.000488074	0.000412333	0.000540531	0.000206406	0.000326257	0.000566126	0.000714355	0.000312676	0.000409834	0.000527788	0.000514093	0.000574467	0.00055979	0.000507387	0.000576794	0.000763963	0.000516681	0.000820136	0.000789321	0.000457349	0.000560239	0.000574061	0.00054953	0.000195884	0.000291843	0.000547426	0.000934943	0.000440319	0.000510413	0.000447382	0.000403031	0.000224908	0.000423757	0.000611017	0.000566369	0.0006582	0.000351296	0.000415473	0.000363752	0.000376386	0.00060188	0.000340042	0.000678549	0.000560476	0.000575387	0.000395503	0.000575543
23.4	0.000472716	0.000704539	0.000473175	0.000399266	0.000524568	0.000199137	0.00031566	0.000549335	0.000694382	0.000302365	0.000397033	0.00051202	0.000498519	0.000557476	0.000543109	0.00049215	0.00055953	0.000742795	0.000501076	0.000797465	0.000767875	0.000443255	0.000543753	0.000557152	0.000533203	0.000188886	0.000282239	0.000531209	0.000910329	0.000426745	0.00049508	0.000433656	0.000390239	0.00021716	0.000410466	0.000593026	0.000549688	0.00063936	0.000340019	0.000402635	0.000352176	0.000364424	0.000584433	0.000329086	0.000659087	0.000543653	0.00055844	0.000382968	0.000558823
23.5	0.000458378	0.000684932	0.00045873	0.000386614	0.000509077	0.000192125	0.000305408	0.000533041	0.000674967	0.000292394	0.000384632	0.000496724	0.000483417	0.000540987	0.000526925	0.00047737	0.000542783	0.000722213	0.000485942	0.00077542	0.000747013	0.000429595	0.000527753	0.000540741	0.000517361	0.000182138	0.000272951	0.000515472	0.000886363	0.000413588	0.000480208	0.000420352	0.000377854	0.00020968	0.000397591	0.000575564	0.000533498	0.00062106	0.000329104	0.000390194	0.000340969	0.000352843	0.000567492	0.000318483	0.000640183	0.000527336	0.000541992	0.000370829	0.000542589
23.6	0.000444476	0.00066587	0.000444727	0.000374362	0.000494043	0.00018536	0.000295488	0.00051723	0.000656095	0.000282752	0.000372618	0.000481884	0.000468772	0.000524986	0.000511224	0.000463034	0.000526537	0.000702201	0.000471265	0.000753985	0.000726717	0.000416356	0.000512223	0.000524814	0.000501991	0.000175631	0.000263968	0.000500201	0.000863028	0.000400838	0.000465783	0.000407455	0.000365861	0.000202457	0.00038512	0.000558617	0.000517784	0.000603283	0.000318539	0.000378138	0.000330118	0.00034163	0.000551042	0.000308222	0.000621821	0.000511508	0.000526028	0.000359076	0.000526827
23.7	0.000430995	0.00064734	0.000431151	0.000362499	0.000479453	0.000178833	0.000285891	0.000501889	0.000637751	0.000273428	0.000360979	0.000467488	0.000454571	0.000509459	0.00049599	0.000449128	0.000510777	0.000682744	0.000457032	0.000733143	0.000706973	0.000403526	0.00049715	0.000509356	0.000487076	0.000169356	0.000255281	0.000485383	0.000840307	0.00038848	0.000451791	0.000394954	0.000354249	0.000195483	0.00037304	0.000542169	0.000502534	0.000586015	0.000308313	0.000366454	0.000319613	0.000330773	0.000535068	0.000298291	0.000603986	0.000496156	0.000510534	0.000347695	0.000511523
23.8	0.000417923	0.000629324	0.00041799	0.000351011	0.000465293	0.000172535	0.000276605	0.000487002	0.000619919	0.000264411	0.000349704	0.000453522	0.0004408	0.000494391	0.00048121	0.000435641	0.000495489	0.000663826	0.000443228	0.000712876	0.000687765	0.00039109	0.000482521	0.000494353	0.000472605	0.000163306	0.00024688	0.000471004	0.000818184	0.000376504	0.000438219	0.000382837	0.000343006	0.000188749	0.000361339	0.000526205	0.000487733	0.000569242	0.000298416	0.000355131	0.000309442	0.000320261	0.000519558	0.00028868	0.000586662	0.000481264	0.000495497	0.000336674	0.000496663
23.9	0.000405247	0.000611811	0.00040523	0.000339888	0.000451552	0.00016646	0.000267621	0.000472557	0.000602586	0.000255692	0.000338781	0.000439974	0.000427446	0.000479768	0.000466871	0.000422558	0.000480659	0.000645432	0.000429842	0.00069317	0.000669079	0.000379038	0.000468322	0.000479792	0.000458564	0.000157472	0.000238755	0.00045705	0.000796644	0.000364896	0.000425055	0.000371091	0.000332119	0.000182247	0.000350005	0.000510711	0.000473367	0.000552948	0.000288836	0.000344157	0.000299594	0.000310084	0.000504497	0.000279379	0.000569835	0.000466819	0.000480902	0.000326003	0.000482235
24	0.000392956	0.000594784	0.00039286	0.000329117	0.000438217	0.000160598	0.000258929	0.000458541	0.000585738	0.00024726	0.000328199	0.00042683	0.000414497	0.000465578	0.000452959	0.000409868	0.000466272	0.000627548	0.000416859	0.000674009	0.0006509	0.000367357	0.000454541	0.00046566	0.00044494	0.000151846	0.000230898	0.00044351	0.000775671	0.000353647	0.000412287	0.000359706	0.000321578	0.000175969	0.000339026	0.000495673	0.000459425	0.000537121	0.000279564	0.000333523	0.00029006	0.000300229	0.000489873	0.000270378	0.000553491	0.000452808	0.000466738	0.000315671	0.000468226
24.1	0.000381037	0.000578232	0.000380868	0.000318687	0.000425276	0.000154943	0.000250519	0.00044494	0.000569361	0.000239106	0.000317947	0.000414078	0.00040194	0.000451807	0.000439461	0.000397559	0.000452316	0.000610159	0.000404269	0.000655377	0.000633216	0.000356037	0.000441166	0.000451945	0.000431721	0.000146421	0.000223299	0.000430372	0.00075525	0.000342744	0.000399902	0.00034867	0.000311372	0.000169907	0.000328392	0.000481078	0.000445893	0.000521747	0.00027059	0.000323218	0.00028083	0.000290688	0.000475672	0.000261666	0.000537615	0.000439218	0.00045299	0.000305665	0.000454624
24.2	0.000369481	0.00056214	0.000369241	0.000308588	0.000412716	0.000149487	0.000242383	0.000431743	0.000553442	0.000231221	0.000308016	0.000401708	0.000389764	0.000438444	0.000426366	0.00038562	0.000438778	0.000593252	0.000392059	0.00063726	0.000616012	0.000345065	0.000428184	0.000438633	0.000418894	0.00014119	0.00021595	0.000417622	0.000735366	0.000332178	0.000387889	0.000337973	0.000301489	0.000164054	0.000318092	0.000466913	0.00043276	0.000506814	0.000261903	0.000313231	0.000271893	0.00028145	0.000461884	0.000253235	0.000522195	0.000426035	0.000439648	0.000295977	0.000441417
24.3	0.000358274	0.000546496	0.00035797	0.000298809	0.000400528	0.000144223	0.00023451	0.000418937	0.000537967	0.000223596	0.000298395	0.000389707	0.000377956	0.000425476	0.000413661	0.000374039	0.000425645	0.000576814	0.000380218	0.000619644	0.000599276	0.000334431	0.000415584	0.000425713	0.000406449	0.000136146	0.000208843	0.00040525	0.000716007	0.000321937	0.000376237	0.000327603	0.00029192	0.000158403	0.000308114	0.000453165	0.000420014	0.000492307	0.000253496	0.000303552	0.000263241	0.000272506	0.000448495	0.000245076	0.000507218	0.000413248	0.000426698	0.000286596	0.000428593
24.4	0.000347408	0.000531287	0.000347042	0.00028934	0.0003887	0.000139144	0.000226893	0.000406511	0.000522926	0.000216223	0.000289075	0.000378065	0.000366506	0.000412892	0.000401335	0.000362806	0.000412905	0.000560831	0.000368734	0.000602515	0.000582994	0.000324125	0.000403355	0.000413174	0.000394373	0.000131282	0.00020197	0.000393245	0.000697156	0.000312012	0.000364935	0.000317552	0.000282655	0.000152947	0.00029845	0.000439822	0.000407643	0.000478216	0.000245358	0.000294173	0.000254863	0.000263846	0.000435494	0.00023718	0.000492669	0.000400844	0.00041413	0.000277512	0.000416143
24.5	0.000336871	0.000516502	0.000336448	0.000280171	0.00037722	0.000134245	0.000219524	0.000394453	0.000508305	0.000209092	0.000280046	0.00036677	0.000355403	0.00040068	0.000389376	0.000351911	0.000400547	0.000545291	0.000357597	0.00058586	0.000567154	0.000314137	0.000391486	0.000401004	0.000382656	0.000126592	0.000195324	0.000381595	0.000678802	0.000302393	0.000353972	0.00030781	0.000273684	0.000147678	0.000289088	0.000426872	0.000395637	0.000464528	0.000237482	0.000285083	0.000246753	0.000255461	0.00042287	0.000229538	0.000478539	0.000388813	0.000401932	0.000268717	0.000404054
24.6	0.000326654	0.000502128	0.000326178	0.000271292	0.00036608	0.000129517	0.000212394	0.000382754	0.000494093	0.000202197	0.000271298	0.000355813	0.000344636	0.000388829	0.000377773	0.000341343	0.000388558	0.000530181	0.000346797	0.000569665	0.000551745	0.000304456	0.000379966	0.000389193	0.000371287	0.000122069	0.000188896	0.00037029	0.000660932	0.00029307	0.000343339	0.000298366	0.000264998	0.000142591	0.000280021	0.000414302	0.000383984	0.000451232	0.000229858	0.000276275	0.000238901	0.000247343	0.000410612	0.000222143	0.000464813	0.000377143	0.000390094	0.000260199	0.000392316
24.7	0.000316746	0.000488154	0.000316221	0.000262695	0.000355269	0.000124957	0.000205496	0.000371401	0.000480278	0.00019553	0.000262824	0.000345183	0.000334196	0.000377328	0.000366516	0.000331092	0.000376928	0.000515491	0.000336323	0.000553918	0.000536755	0.000295074	0.000368785	0.000377729	0.000360256	0.000117708	0.000182679	0.00035932	0.000643531	0.000284035	0.000333025	0.000289212	0.000256587	0.000137679	0.000271237	0.000402104	0.000372674	0.000438316	0.000222479	0.000267738	0.000231298	0.000239482	0.000398709	0.000214985	0.000451481	0.000365824	0.000378604	0.000251952	0.000380919
24.8	0.000307139	0.000474569	0.000306568	0.00025437	0.000344777	0.000120557	0.000198821	0.000360385	0.000466849	0.000189082	0.000254615	0.000334871	0.000324072	0.000366168	0.000355594	0.000321149	0.000365646	0.000501207	0.000326165	0.000538605	0.000522171	0.00028598	0.000357933	0.000366603	0.000349553	0.000113503	0.000176667	0.000348676	0.000626589	0.000275278	0.000323021	0.000280339	0.000248443	0.000132936	0.00026273	0.000390264	0.000361697	0.00042577	0.000215337	0.000259465	0.000223937	0.000231871	0.000387152	0.000208059	0.000438532	0.000354844	0.000367452	0.000243967	0.000369853
24.9	0.000297824	0.000461362	0.00029721	0.000246309	0.000334595	0.000116311	0.000192364	0.000349695	0.000453796	0.000182846	0.000246662	0.000324867	0.000314254	0.000355338	0.000344998	0.000311504	0.000354702	0.000487319	0.000316314	0.000523717	0.000507984	0.000277167	0.0003474	0.000355805	0.000339167	0.000109448	0.000170853	0.000338346	0.000610093	0.000266792	0.000313318	0.000271738	0.000240558	0.000128357	0.000254489	0.000378773	0.000351044	0.000413583	0.000208425	0.000251448	0.000216811	0.000224503	0.000375929	0.000201355	0.000425953	0.000344194	0.000356629	0.000236234	0.000359109
25	0.000288791	0.000448522	0.000288137	0.000238504	0.000324714	0.000112216	0.000186116	0.000339323	0.000441108	0.000176817	0.000238958	0.000315162	0.000304734	0.000344828	0.000334718	0.000302149	0.000344086	0.000473816	0.00030676	0.00050924	0.000494183	0.000268626	0.000337178	0.000345325	0.000329091	0.000105538	0.000165231	0.000328323	0.000594031	0.000258567	0.000303906	0.000263401	0.000232923	0.000123935	0.000246506	0.00036762	0.000340705	0.000401745	0.000201734	0.000243679	0.000209911	0.000217368	0.000365032	0.000194867	0.000413736	0.000333863	0.000346125	0.000228747	0.000348677
25.1	0.000280032	0.00043604	0.000279341	0.000230946	0.000315125	0.000108264	0.000180071	0.000329259	0.000428775	0.000170986	0.000231494	0.000305746	0.000295502	0.000334629	0.000324744	0.000293075	0.000333787	0.000460687	0.000297495	0.000495163	0.000480756	0.000260348	0.000327256	0.000335154	0.000319313	0.000101767	0.000159793	0.000318596	0.000578392	0.000250595	0.000294776	0.00025532	0.00022553	0.000119666	0.000238774	0.000356795	0.00033067	0.000390246	0.000195258	0.000236149	0.000203231	0.00021046	0.00035445	0.000188589	0.000401869	0.000323842	0.00033593	0.000221496	0.000338548
25.2	0.000271538	0.000423905	0.000270814	0.000223627	0.000305818	0.000104452	0.000174222	0.000319492	0.000416786	0.000165347	0.000224263	0.000296612	0.00028655	0.000324732	0.000315067	0.000284274	0.000323796	0.000447922	0.00028851	0.000481475	0.000467695	0.000252325	0.000317626	0.000325282	0.000309826	9.81316e-05	0.000154534	0.000309158	0.000563165	0.00024287	0.000285921	0.000247486	0.000218372	0.000115544	0.000231285	0.00034629	0.000320931	0.000379076	0.00018899	0.000228852	0.000196764	0.000203772	0.000344176	0.000182513	0.000390343	0.000314122	0.000326036	0.000214476	0.000328713
25.3	0.000263302	0.000412108	0.000262547	0.000216541	0.000296787	0.000100774	0.000168564	0.000310016	0.000405133	0.000159895	0.000217258	0.000287751	0.00027787	0.000315127	0.000305678	0.000275737	0.000314105	0.000435511	0.000279796	0.000468165	0.000454988	0.000244549	0.000308279	0.000315701	0.000300621	9.46258e-05	0.000149449	0.000299999	0.000548339	0.000235382	0.000277332	0.000239893	0.000211441	0.000111564	0.00022403	0.000336093	0.000311478	0.000368226	0.000182923	0.000221781	0.000190502	0.000197296	0.000334199	0.000176632	0.000379147	0.000304694	0.000316433	0.000207678	0.000319164
25.4	0.000255317	0.000400639	0.000254533	0.000209678	0.000288022	9.72251e-05	0.000163089	0.000300821	0.000393805	0.000154622	0.000210472	0.000279155	0.000269452	0.000305806	0.000296569	0.000267456	0.000304703	0.000423443	0.000271346	0.000455224	0.000442626	0.000237013	0.000299208	0.000306402	0.00029169	9.12452e-05	0.00014453	0.000291112	0.000533903	0.000228126	0.000269001	0.000232533	0.000204731	0.000107721	0.000217003	0.000326197	0.000302304	0.000357686	0.000177051	0.000214928	0.00018444	0.000191026	0.000324511	0.000170941	0.000368272	0.000295549	0.000307112	0.000201096	0.000309892
25.5	0.000247573	0.00038949	0.000246763	0.000203034	0.000279516	9.38015e-05	0.000157792	0.000291898	0.000382795	0.000149523	0.000203898	0.000270815	0.000261289	0.000296762	0.000287732	0.000259424	0.000295583	0.00041171	0.00026315	0.00044264	0.0004306	0.000229709	0.000290403	0.000297377	0.000283024	8.79854e-05	0.000139774	0.000282488	0.000519847	0.000221093	0.000260921	0.000225399	0.000198233	0.00010401	0.000210196	0.000316593	0.0002934	0.000347448	0.000171367	0.000208287	0.000178571	0.000184955	0.000315104	0.000165434	0.000357709	0.000286678	0.000298067	0.000194722	0.000300889
25.6	0.000240064	0.00037865	0.00023923	0.0001966	0.000271262	9.04984e-05	0.000152667	0.00028324	0.000372092	0.000144592	0.000197529	0.000262725	0.000253373	0.000287984	0.000279158	0.000251633	0.000286736	0.000400302	0.000255202	0.000430404	0.000418901	0.00022263	0.000281858	0.000288618	0.000274615	8.4842e-05	0.000135174	0.000274119	0.000506161	0.000214276	0.000253083	0.000218484	0.000191941	0.000100427	0.000203603	0.000307271	0.000284758	0.000337503	0.000165866	0.000201851	0.000172888	0.000179078	0.00030597	0.000160103	0.000347449	0.000278074	0.000289287	0.00018855	0.000292149
25.7	0.000232783	0.000368113	0.000231927	0.00019037	0.000263251	8.73117e-05	0.000147708	0.000274839	0.000361688	0.000139824	0.000191359	0.000254876	0.000245698	0.000279467	0.00027084	0.000244077	0.000278154	0.00038921	0.000247495	0.000418506	0.00040752	0.000215769	0.000273564	0.000280117	0.000266456	8.1811e-05	0.000130725	0.000265999	0.000492835	0.00020767	0.00024548	0.000211781	0.000185849	9.69676e-05	0.000197217	0.000298223	0.000276371	0.000327843	0.000160541	0.000195614	0.000167386	0.000173387	0.000297101	0.000154945	0.000337484	0.000269728	0.000280767	0.000182574	0.000283662
25.8	0.000225722	0.000357868	0.000224847	0.000184337	0.000255476	8.42372e-05	0.000142911	0.000266687	0.000351575	0.000135213	0.000185382	0.000247262	0.000238254	0.000271201	0.000262769	0.000236747	0.000269829	0.000378425	0.00024002	0.000406937	0.000396448	0.00020912	0.000265514	0.000271866	0.00025854	7.88882e-05	0.000126423	0.000258118	0.00047986	0.000201268	0.000238106	0.000205283	0.00017995	9.36273e-05	0.000191031	0.000289442	0.000268231	0.000318459	0.000155388	0.00018957	0.000162059	0.000167877	0.000288488	0.000149953	0.000327804	0.000261632	0.000272497	0.000176787	0.000275421
25.9	0.000218876	0.000347909	0.000217984	0.000178495	0.000247932	8.12709e-05	0.000138269	0.000258777	0.000341745	0.000130754	0.000179592	0.000239875	0.000231037	0.000263179	0.000254939	0.000229637	0.000261753	0.00036794	0.00023277	0.000395688	0.000385677	0.000202675	0.000257701	0.000263859	0.000250858	7.60699e-05	0.000122263	0.000250472	0.000467227	0.000195063	0.000230953	0.000198985	0.000174239	9.04021e-05	0.000185039	0.00028092	0.000260331	0.000309344	0.000150399	0.000183713	0.000156902	0.000162542	0.000280126	0.000145121	0.000318402	0.000253779	0.000264471	0.000171184	0.00026742
26	0.000212238	0.000338227	0.000211329	0.000172839	0.00024061	7.84091e-05	0.000133778	0.000251101	0.00033219	0.000126443	0.000173982	0.000232709	0.000224038	0.000255395	0.000247342	0.000222741	0.000253918	0.000357745	0.00022574	0.00038475	0.000375198	0.00019643	0.000250118	0.000256087	0.000243405	7.33522e-05	0.000118239	0.000243052	0.000454927	0.00018905	0.000224016	0.00019288	0.000168709	8.7288e-05	0.000179235	0.000272648	0.000252663	0.00030049	0.000145571	0.000178036	0.000151909	0.000157376	0.000272006	0.000140446	0.000309269	0.000246162	0.000256681	0.000165758	0.000259651
26.1	0.000205801	0.000328814	0.000204878	0.000167362	0.000233504	7.5648e-05	0.000129433	0.000243653	0.000322902	0.000122273	0.000168548	0.000225757	0.00021725	0.000247841	0.000239972	0.000216051	0.000246318	0.000347832	0.000218922	0.000374114	0.000365004	0.000190376	0.000242758	0.000248544	0.000236174	7.07316e-05	0.000114348	0.000235851	0.00044295	0.000183221	0.000217286	0.000186962	0.000163354	8.42811e-05	0.000173613	0.00026462	0.000245221	0.000291889	0.000140898	0.000172535	0.000147075	0.000152375	0.000264121	0.00013592	0.000300399	0.000238774	0.000249121	0.000160504	0.000252109
26.2	0.000199559	0.000319664	0.000198624	0.000162058	0.000226608	7.29842e-05	0.000125229	0.000236426	0.000313874	0.000118241	0.000163283	0.000219012	0.000210669	0.000240511	0.000232821	0.000209563	0.000238946	0.000338194	0.00021231	0.000363773	0.000355088	0.00018451	0.000235614	0.000241223	0.000229157	6.82047e-05	0.000110585	0.000228864	0.000431288	0.000177573	0.000210759	0.000181226	0.00015817	8.13779e-05	0.000168167	0.000256828	0.000237999	0.000283534	0.000136375	0.000167204	0.000142394	0.000147532	0.000256465	0.000131541	0.000291782	0.000231608	0.000241783	0.000155417	0.000244785
26.3	0.000193506	0.000310767	0.000192561	0.000156922	0.000219916	7.04142e-05	0.000121162	0.000229414	0.000305098	0.000114342	0.000158183	0.000212469	0.000204287	0.000233397	0.000225883	0.00020327	0.000231794	0.000328823	0.000205898	0.000353717	0.00034544	0.000178824	0.000228681	0.000234118	0.000222348	6.5768e-05	0.000106946	0.000222084	0.000419934	0.000172098	0.000204428	0.000175666	0.00015315	7.85746e-05	0.000162892	0.000249266	0.000230989	0.000275418	0.000131997	0.000162037	0.000137863	0.000142844	0.00024903	0.000127303	0.000283413	0.000224656	0.000234662	0.000150491	0.000237674
26.4	0.000187637	0.000302119	0.000186683	0.00015195	0.000213421	6.79347e-05	0.000117227	0.000222609	0.000296567	0.000110571	0.000153242	0.000206122	0.000198098	0.000226494	0.000219152	0.000197165	0.000224856	0.000319712	0.000199679	0.000343939	0.000336055	0.000173313	0.000221952	0.000227222	0.000215742	6.34184e-05	0.000103426	0.000215505	0.000408878	0.000166793	0.000198287	0.000170277	0.000148289	7.58679e-05	0.000157783	0.000241927	0.000224186	0.000267535	0.00012776	0.000157031	0.000133476	0.000138304	0.000241811	0.000123201	0.000275284	0.000217913	0.00022775	0.000145721	0.000230769
26.5	0.000181946	0.000293711	0.000180984	0.000147134	0.000207119	6.55425e-05	0.000113419	0.000216006	0.000288275	0.000106925	0.000148456	0.000199964	0.000192097	0.000219795	0.000212622	0.000191244	0.000218126	0.000310853	0.000193648	0.000334431	0.000326925	0.000167972	0.000215421	0.00022053	0.000209333	6.11527e-05	0.000100022	0.000209121	0.000398114	0.000161651	0.00019233	0.000165052	0.000143582	7.32545e-05	0.000152834	0.000234803	0.000217582	0.000259878	0.000123659	0.000152179	0.000129228	0.000133909	0.000234802	0.000119232	0.000267389	0.000211373	0.000221042	0.000141103	0.000224065
26.6	0.000176427	0.000285537	0.000175459	0.000142472	0.000201002	6.32345e-05	0.000109735	0.000209599	0.000280215	0.000103399	0.000143819	0.00019399	0.000186278	0.000213294	0.000206286	0.000185501	0.000211597	0.000302239	0.0001878	0.000325187	0.000318042	0.000162796	0.000209082	0.000214034	0.000203113	5.8968e-05	9.67306e-05	0.000202926	0.000387633	0.000156667	0.000186553	0.000159989	0.000139025	7.0731e-05	0.00014804	0.00022789	0.000211174	0.000252439	0.000119689	0.000147476	0.000125116	0.000129653	0.000227995	0.00011539	0.000259719	0.000205028	0.000214531	0.00013663	0.000217556
26.7	0.000171076	0.000277591	0.000170103	0.000137957	0.000195066	6.10078e-05	0.000106171	0.000203383	0.00027238	9.99889e-05	0.000139326	0.000188195	0.000180634	0.000206986	0.000200139	0.00017993	0.000205264	0.000293865	0.000182128	0.000316198	0.000309401	0.000157779	0.000202929	0.00020773	0.000197079	5.68613e-05	9.35472e-05	0.000196914	0.000377428	0.000151837	0.000180949	0.00015508	0.000134613	6.82945e-05	0.000143396	0.000221179	0.000204954	0.000245214	0.000115847	0.00014292	0.000121134	0.000125533	0.000221386	0.000111672	0.00025227	0.000198875	0.000208212	0.0001323	0.000211236
26.8	0.000165888	0.000269866	0.000164911	0.000133585	0.000189305	5.88595e-05	0.000102723	0.00019735	0.000264765	9.66916e-05	0.000134975	0.000182573	0.000175162	0.000200864	0.000194175	0.000174527	0.00019912	0.000285722	0.000176627	0.000307457	0.000300995	0.000152916	0.000196958	0.000201611	0.000191224	5.48299e-05	9.04686e-05	0.00019108	0.000367491	0.000147156	0.000175513	0.000150322	0.00013034	6.59419e-05	0.000138899	0.000214667	0.000198918	0.000238195	0.000112128	0.000138504	0.000117279	0.000121544	0.000214969	0.000108074	0.000245034	0.000192906	0.000202079	0.000128106	0.0002051
26.9	0.000160856	0.000262356	0.000159877	0.000129352	0.000183715	5.67869e-05	9.93864e-05	0.000191496	0.000257362	9.35031e-05	0.000130759	0.000177118	0.000169856	0.000194923	0.000188389	0.000169285	0.00019316	0.000277805	0.000171292	0.000298958	0.000292817	0.000148204	0.000191162	0.000195673	0.000185542	5.28711e-05	8.74914e-05	0.00018542	0.000357816	0.000142619	0.000170241	0.00014571	0.000126204	6.36704e-05	0.000134542	0.000208346	0.000193059	0.000231377	0.000108528	0.000134224	0.000113547	0.000117681	0.000208737	0.000104592	0.000238006	0.000187116	0.000196127	0.000124046	0.000199142
27	0.000155978	0.000255054	0.000154996	0.000125253	0.000178289	5.47872e-05	9.61584e-05	0.000185816	0.000250166	9.04197e-05	0.000126674	0.000171827	0.00016471	0.000189157	0.000182775	0.000164202	0.000187379	0.000270107	0.000166119	0.000290694	0.000284862	0.000143637	0.000185537	0.000189909	0.00018003	5.09822e-05	8.46121e-05	0.000179927	0.000348396	0.000138222	0.000165127	0.00014124	0.000122198	6.14771e-05	0.000130322	0.000202211	0.000187372	0.000224754	0.000105044	0.000130077	0.000109934	0.000113941	0.000202687	0.000101222	0.00023118	0.0001815	0.000190351	0.000120114	0.000193356
27.1	0.000151247	0.000247956	0.000150265	0.000121283	0.000173024	5.2858e-05	9.30352e-05	0.000180305	0.000243171	8.74379e-05	0.000122718	0.000166694	0.00015972	0.000183563	0.000177329	0.00015927	0.000181771	0.000262623	0.000161101	0.000282658	0.000277122	0.00013921	0.000180077	0.000184316	0.000174681	4.91608e-05	8.18275e-05	0.000174596	0.000339224	0.000133961	0.000160166	0.000136906	0.00011832	5.93594e-05	0.000126234	0.000196257	0.000181854	0.000218321	0.000101672	0.000126057	0.000106435	0.00011032	0.000196811	9.7961e-05	0.000224549	0.000176052	0.000184744	0.000116307	0.000187739
27.2	0.000146659	0.000241056	0.000145678	0.00011744	0.000167914	5.09967e-05	9.00135e-05	0.000174957	0.000236372	8.45545e-05	0.000118885	0.000161714	0.000154882	0.000178133	0.000172045	0.000154487	0.00017633	0.000255346	0.000156236	0.000274844	0.000269593	0.00013492	0.000174778	0.000178887	0.000169491	4.74045e-05	7.91346e-05	0.000169424	0.000330293	0.000129831	0.000155355	0.000132706	0.000114564	5.73146e-05	0.000122274	0.000190479	0.000176498	0.000212072	9.84084e-05	0.000122162	0.000103048	0.000106814	0.000191106	9.48048e-05	0.000218108	0.000170768	0.000179302	0.000112621	0.000182285
27.3	0.000142211	0.000234347	0.000141231	0.000113718	0.000162955	4.92009e-05	8.70899e-05	0.000169768	0.000229763	8.17662e-05	0.000115171	0.000156883	0.00015019	0.000172865	0.000166918	0.000149848	0.000171052	0.000248271	0.000151517	0.000267247	0.000262268	0.000130763	0.000169635	0.000173618	0.000164456	4.57109e-05	7.65303e-05	0.000164405	0.000321598	0.000125829	0.000150688	0.000128635	0.000110928	5.53403e-05	0.000118439	0.00018487	0.000171299	0.000206002	9.52493e-05	0.000118388	9.9769e-05	0.00010342	0.000185566	9.17502e-05	0.000211852	0.000165643	0.000174021	0.000109051	0.00017699
27.4	0.000137898	0.000227826	0.000136919	0.000110115	0.000158143	4.74684e-05	8.42613e-05	0.000164732	0.000223339	7.90698e-05	0.000111574	0.000152196	0.00014564	0.000167752	0.000161944	0.000145348	0.000165933	0.000241391	0.000146941	0.000259859	0.000255143	0.000126733	0.000164643	0.000168504	0.00015957	4.40779e-05	7.40117e-05	0.000159534	0.000313131	0.000121949	0.000146162	0.000124688	0.000107407	5.34339e-05	0.000114724	0.000179427	0.000166254	0.000200106	9.21916e-05	0.00011473	9.6594e-05	0.000100133	0.000180187	8.87941e-05	0.000205776	0.000160671	0.000168896	0.000105595	0.000171848
27.5	0.000133715	0.000221485	0.00013274	0.000106625	0.000153473	4.57968e-05	8.15245e-05	0.000159846	0.000217095	7.64624e-05	0.000108089	0.000147649	0.000141228	0.00016279	0.000157119	0.000140983	0.000160966	0.000234703	0.000142503	0.000252676	0.000248211	0.000122827	0.000159799	0.000163541	0.000154829	4.25032e-05	7.1576e-05	0.000154808	0.000304887	0.00011819	0.000141771	0.000120862	0.000103998	5.15933e-05	0.000111126	0.000174144	0.000161357	0.000194378	8.92321e-05	0.000111185	9.35201e-05	9.69511e-05	0.000174964	8.59332e-05	0.000199874	0.000155848	0.000163921	0.000102248	0.000166856
27.6	0.00012966	0.000215321	0.000128688	0.000103246	0.00014894	4.41842e-05	7.88767e-05	0.000155105	0.000211025	7.39409e-05	0.000104713	0.000143238	0.000136949	0.000157975	0.000152437	0.000136749	0.000156148	0.000228199	0.000138199	0.000245691	0.000241467	0.000119042	0.000155096	0.000158724	0.000150229	4.09847e-05	6.92205e-05	0.000150222	0.00029686	0.000114546	0.000137512	0.000117154	0.000100698	4.9816e-05	0.00010764	0.000169016	0.000156604	0.000188814	8.63676e-05	0.000107749	9.0544e-05	9.387e-05	0.000169892	8.31644e-05	0.000194141	0.000151171	0.000159093	9.90073e-05	0.000162009
27.7	0.000125727	0.000209329	0.000124759	9.99744e-05	0.000144542	4.26283e-05	7.63148e-05	0.000150504	0.000205124	7.15026e-05	0.000101442	0.000138959	0.000132801	0.000153303	0.000147894	0.000132642	0.000151475	0.000221876	0.000134025	0.000238899	0.000234907	0.000115374	0.000150532	0.000154049	0.000145765	3.95205e-05	6.69425e-05	0.000145772	0.000289045	0.000111015	0.000133381	0.00011356	9.75017e-05	4.81e-05	0.000104264	0.000164039	0.000151992	0.00018341	8.35951e-05	0.00010442	8.76626e-05	9.08869e-05	0.000164967	8.04849e-05	0.000188573	0.000146634	0.000154407	9.58692e-05	0.000157303
27.8	0.000121914	0.000203504	0.000120951	9.68062e-05	0.000140273	4.11272e-05	7.38361e-05	0.00014604	0.000199389	6.91447e-05	9.82734e-05	0.000134808	0.000128778	0.000148769	0.000143487	0.000128659	0.000146941	0.000215728	0.000129977	0.000232296	0.000228524	0.000111818	0.000146103	0.000149511	0.000141435	3.81086e-05	6.47394e-05	0.000141453	0.000281435	0.000107592	0.000129375	0.000110076	9.44071e-05	4.64431e-05	0.000100993	0.000159209	0.000147515	0.00017816	8.09115e-05	0.000101193	8.48729e-05	8.79985e-05	0.000160185	7.78917e-05	0.000183164	0.000142232	0.000149859	9.28306e-05	0.000152733
27.9	0.000118216	0.00019784	0.000117259	9.37385e-05	0.000136131	3.9679e-05	7.1438e-05	0.000141709	0.000193814	6.68645e-05	9.52038e-05	0.00013078	0.000124876	0.000144369	0.000139212	0.000124795	0.000142543	0.000209751	0.000126051	0.000225874	0.000222316	0.000108373	0.000141804	0.000145107	0.000137233	3.67471e-05	6.26089e-05	0.000137263	0.000274026	0.000104275	0.000125488	0.000106699	9.14108e-05	4.48432e-05	9.78255e-05	0.000154522	0.00014317	0.000173061	7.83141e-05	9.80665e-05	8.2172e-05	8.5202e-05	0.000155542	7.53821e-05	0.00017791	0.000137963	0.000145445	8.98883e-05	0.000148296
28	0.000114631	0.000192334	0.000113679	9.07679e-05	0.00013211	3.82818e-05	6.91177e-05	0.000137505	0.000188395	6.46595e-05	9.22301e-05	0.000126873	0.000121093	0.000140099	0.000135063	0.000121047	0.000138276	0.000203939	0.000122244	0.00021963	0.000216275	0.000105033	0.000137631	0.000140833	0.000133155	3.54343e-05	6.05485e-05	0.000133197	0.000266812	0.000101061	0.000121719	0.000103425	8.85095e-05	4.32985e-05	9.4757e-05	0.000149972	0.000138954	0.000168107	7.58001e-05	9.50364e-05	7.95571e-05	8.24943e-05	0.000151033	7.29533e-05	0.000172808	0.000133823	0.000141161	8.70393e-05	0.000143988
28.1	0.000111154	0.000186982	0.000110209	8.78915e-05	0.000128209	3.69337e-05	6.68728e-05	0.000133427	0.000183128	6.25273e-05	8.93493e-05	0.000123083	0.000117425	0.000135955	0.000131039	0.000117412	0.000134138	0.000198288	0.000118552	0.000213559	0.000210399	0.000101796	0.000133581	0.000136685	0.000129199	3.41684e-05	5.85558e-05	0.000129251	0.000259788	9.79449e-05	0.000118062	0.000100252	8.57003e-05	4.1807e-05	9.17848e-05	0.000145556	0.000134861	0.000163296	7.33668e-05	9.20999e-05	7.70253e-05	7.98727e-05	0.000146655	7.06028e-05	0.000167851	0.000129806	0.000137003	8.42805e-05	0.000139805
28.2	0.000107783	0.000181778	0.000106845	8.51063e-05	0.000124423	3.56332e-05	6.47008e-05	0.000129469	0.000178007	6.04654e-05	8.65584e-05	0.000119406	0.000113868	0.000131934	0.000127134	0.000113886	0.000130123	0.000192793	0.000114971	0.000207656	0.000204683	9.8659e-05	0.00012965	0.000132659	0.000125361	3.29477e-05	5.66288e-05	0.000125422	0.000252948	9.49253e-05	0.000114516	9.71763e-05	8.29803e-05	4.03668e-05	8.89058e-05	0.00014127	0.000130889	0.000158622	7.10116e-05	8.92541e-05	7.45741e-05	7.73344e-05	0.000142404	6.8328e-05	0.000163037	0.00012591	0.000132968	8.16092e-05	0.000135744
28.3	0.000104514	0.000176719	0.000103583	8.24093e-05	0.000120748	3.43784e-05	6.25994e-05	0.000125629	0.00017303	5.84714e-05	8.38548e-05	0.000115839	0.000110418	0.000128031	0.000123346	0.000110466	0.000126228	0.000187451	0.000111499	0.000201915	0.000199122	9.56187e-05	0.000125835	0.000128752	0.000121636	3.17706e-05	5.47652e-05	0.000121706	0.000246289	9.19988e-05	0.000111076	9.41949e-05	8.03466e-05	3.89763e-05	8.61172e-05	0.00013711	0.000127034	0.000154081	6.8732e-05	8.64962e-05	7.2201e-05	7.48767e-05	0.000138276	6.61265e-05	0.00015836	0.000122131	0.000129051	7.90226e-05	0.0001318
28.4	0.000101344	0.000171801	0.000100421	7.97978e-05	0.000117182	3.31678e-05	6.05662e-05	0.000121903	0.000168192	5.65432e-05	8.12356e-05	0.000112378	0.000107073	0.000124245	0.00011967	0.000107148	0.00012245	0.000182257	0.000108131	0.000196334	0.000193712	9.2672e-05	0.000122132	0.00012496	0.000118022	3.06356e-05	5.29629e-05	0.000118101	0.000239805	8.91626e-05	0.000107739	9.13049e-05	7.77965e-05	3.76337e-05	8.3416e-05	0.000133073	0.000123292	0.000149671	6.65256e-05	8.38236e-05	6.99033e-05	7.24972e-05	0.000134268	6.3996e-05	0.000153818	0.000118465	0.00012525	7.6518e-05	0.000127972
28.5	9.827e-05	0.00016702	9.73559e-05	7.7269e-05	0.000113722	3.19999e-05	5.8599e-05	0.000118287	0.00016349	5.46786e-05	7.86982e-05	0.000109021	0.000103829	0.00012057	0.000116104	0.000103931	0.000118785	0.000177207	0.000104866	0.000190906	0.000188449	8.98162e-05	0.000118538	0.000121279	0.000114516	2.95411e-05	5.12199e-05	0.000114602	0.000233491	8.64138e-05	0.000104503	8.85037e-05	7.53274e-05	3.63373e-05	8.07995e-05	0.000129155	0.000119661	0.000145387	6.439e-05	8.12335e-05	6.76788e-05	7.01933e-05	0.000130376	6.1934e-05	0.000149406	0.00011491	0.000121561	7.40927e-05	0.000124254
28.6	9.52895e-05	0.000162372	9.4384e-05	7.48204e-05	0.000110363	3.08731e-05	5.66958e-05	0.000114779	0.000158919	5.28755e-05	7.624e-05	0.000105764	0.000100684	0.000117004	0.000112644	0.00010081	0.00011523	0.000172297	0.000101698	0.000185629	0.000183329	8.70483e-05	0.00011505	0.000117707	0.000111114	2.84857e-05	4.95343e-05	0.000111207	0.000227344	8.37497e-05	0.000101363	8.57883e-05	7.29366e-05	3.50855e-05	7.82651e-05	0.000125352	0.000116136	0.000141226	6.23229e-05	7.87235e-05	6.5525e-05	6.79625e-05	0.000126596	5.99385e-05	0.000145121	0.000111461	0.000117981	7.17443e-05	0.000120644
28.7	9.23994e-05	0.000157853	9.15028e-05	7.24493e-05	0.000107104	2.97859e-05	5.48543e-05	0.000111374	0.000154475	5.11319e-05	7.38587e-05	0.000102604	9.76337e-05	0.000113543	0.000109288	9.77821e-05	0.000111781	0.000167523	9.86268e-05	0.000180498	0.000178348	8.43658e-05	0.000111665	0.00011424	0.000107812	2.7468e-05	4.79041e-05	0.000107912	0.000221359	8.11677e-05	9.83184e-05	8.31563e-05	7.06217e-05	3.38769e-05	7.58102e-05	0.000121661	0.000112716	0.000137183	6.03223e-05	7.6291e-05	6.34398e-05	6.58027e-05	0.000122927	5.80074e-05	0.000140959	0.000108115	0.000114506	6.94704e-05	0.00011714
28.8	8.95969e-05	0.00015346	8.87096e-05	7.01534e-05	0.000103941	2.87371e-05	5.30727e-05	0.000108071	0.000150156	4.94457e-05	7.15517e-05	9.95391e-05	9.4676e-05	0.000110185	0.000106031	9.48456e-05	0.000108435	0.000162881	9.5648e-05	0.000175508	0.000173502	8.17659e-05	0.000108379	0.000110875	0.000104609	2.64867e-05	4.63276e-05	0.000104715	0.000215531	7.86654e-05	9.53649e-05	8.0605e-05	6.83802e-05	3.271e-05	7.34323e-05	0.000118079	0.000109396	0.000133257	5.83858e-05	7.39337e-05	6.1421e-05	6.37116e-05	0.000119363	5.61384e-05	0.000136916	0.00010487	0.000111133	6.72685e-05	0.000113737
28.9	8.68794e-05	0.00014919	8.60016e-05	6.79303e-05	0.000100871	2.77251e-05	5.13489e-05	0.000104865	0.000145958	4.78151e-05	6.93167e-05	9.65655e-05	9.18078e-05	0.000106926	0.000102872	9.19973e-05	0.000105189	0.000158368	9.27592e-05	0.000170657	0.000168789	7.92462e-05	0.00010519	0.000107609	0.000101501	2.55405e-05	4.4803e-05	0.000101613	0.000209857	7.62402e-05	9.25002e-05	7.8132e-05	6.62099e-05	3.15832e-05	7.11289e-05	0.000114602	0.000106174	0.000129443	5.65115e-05	7.16493e-05	5.94664e-05	6.16868e-05	0.000115903	5.43296e-05	0.000132989	0.000101723	0.00010786	6.51364e-05	0.000110433
29	8.42444e-05	0.000145038	8.33763e-05	6.57776e-05	9.78923e-05	2.67488e-05	4.96811e-05	0.000101755	0.000141877	4.62384e-05	6.71516e-05	9.36806e-05	8.90266e-05	0.000103763	9.98062e-05	8.92345e-05	0.000102041	0.000153979	8.99576e-05	0.000165939	0.000164203	7.6804e-05	0.000102094	0.00010444	9.84856e-05	2.4628e-05	4.33285e-05	9.8603e-05	0.000204332	7.38898e-05	8.97215e-05	7.57349e-05	6.41085e-05	3.04952e-05	6.88979e-05	0.000111228	0.000103047	0.000125738	5.46974e-05	6.94354e-05	5.7574e-05	5.97265e-05	0.000112543	5.25792e-05	0.000129174	9.86696e-05	0.000104683	6.30719e-05	0.000107225
29.1	8.16892e-05	0.000141002	8.08312e-05	6.36931e-05	9.50014e-05	2.58069e-05	4.80675e-05	9.87367e-05	0.00013791	4.47136e-05	6.50541e-05	9.08819e-05	8.63296e-05	0.000100694	9.68321e-05	8.65547e-05	9.89869e-05	0.000149713	8.72406e-05	0.000161352	0.000159741	7.44372e-05	9.90901e-05	0.000101363	9.55596e-05	2.37481e-05	4.19026e-05	9.56819e-05	0.000198953	7.16118e-05	8.70263e-05	7.34113e-05	6.20738e-05	2.94447e-05	6.67368e-05	0.000107953	0.000100011	0.000122139	5.29415e-05	6.72899e-05	5.57418e-05	5.78284e-05	0.000109281	5.08851e-05	0.000125469	9.57081e-05	0.000101599	6.10728e-05	0.00010411
29.2	7.92116e-05	0.000137078	7.83637e-05	6.16747e-05	9.21958e-05	2.48982e-05	4.65063e-05	9.58081e-05	0.000134054	4.32391e-05	6.30222e-05	8.81669e-05	8.37143e-05	9.77161e-05	9.39467e-05	8.39553e-05	9.60241e-05	0.000145564	8.46057e-05	0.000156892	0.000155401	7.21433e-05	9.61742e-05	9.83777e-05	9.27205e-05	2.28997e-05	4.05236e-05	9.28474e-05	0.000193715	6.94041e-05	8.44121e-05	7.1159e-05	6.01037e-05	2.84304e-05	6.46435e-05	0.000104774	9.70658e-05	0.000118643	5.1242e-05	6.52107e-05	5.39679e-05	5.59906e-05	0.000106113	4.92456e-05	0.00012187	9.28355e-05	9.86069e-05	5.9137e-05	0.000101085
29.3	7.68091e-05	0.000133263	7.59716e-05	5.97203e-05	8.94731e-05	2.40214e-05	4.49958e-05	9.29663e-05	0.000130306	4.18132e-05	6.10537e-05	8.55329e-05	8.11782e-05	9.48259e-05	9.11472e-05	8.14341e-05	9.315e-05	0.000141531	8.20504e-05	0.000152555	0.000151179	6.99201e-05	9.33442e-05	9.548e-05	8.99657e-05	2.20816e-05	3.919e-05	9.00968e-05	0.000188615	6.72644e-05	8.18763e-05	6.89758e-05	5.8196e-05	2.74511e-05	6.26158e-05	0.000101689	9.42069e-05	0.000115247	4.95971e-05	6.31958e-05	5.22505e-05	5.42113e-05	0.000103037	4.76589e-05	0.000118375	9.00491e-05	9.57025e-05	5.72627e-05	9.81487e-05
29.4	7.44795e-05	0.000129554	7.36524e-05	5.78278e-05	8.68307e-05	2.31756e-05	4.35344e-05	9.02089e-05	0.000126663	4.04343e-05	5.91466e-05	8.29777e-05	7.8719e-05	9.20212e-05	8.84312e-05	7.89885e-05	9.0362e-05	0.000137609	7.95723e-05	0.000148338	0.000147072	6.77654e-05	9.05974e-05	9.26677e-05	8.72928e-05	2.12927e-05	3.79003e-05	8.74277e-05	0.000183649	6.51907e-05	7.94168e-05	6.68596e-05	5.6349e-05	2.65055e-05	6.06518e-05	9.86948e-05	9.14321e-05	0.000111948	4.80049e-05	6.12431e-05	5.05878e-05	5.24885e-05	0.00010005	4.61234e-05	0.00011498	8.73464e-05	9.28837e-05	5.54477e-05	9.52974e-05
29.5	7.22205e-05	0.000125949	7.14041e-05	5.59952e-05	8.42664e-05	2.23595e-05	4.21204e-05	8.75332e-05	0.000123121	3.9101e-05	5.72992e-05	8.04988e-05	7.63342e-05	8.92995e-05	8.5796e-05	7.66164e-05	8.76574e-05	0.000133796	7.7169e-05	0.000144237	0.000143076	6.5677e-05	8.79315e-05	8.99382e-05	8.46993e-05	2.0532e-05	3.6653e-05	8.48377e-05	0.000178815	6.31809e-05	7.70311e-05	6.48084e-05	5.45605e-05	2.55924e-05	5.87493e-05	9.57887e-05	8.87392e-05	0.000108744	4.64639e-05	5.93508e-05	4.89779e-05	5.08204e-05	9.71501e-05	4.46373e-05	0.000111682	8.47247e-05	9.01479e-05	5.36903e-05	9.2529e-05
29.6	7.00301e-05	0.000122444	6.92244e-05	5.42207e-05	8.17779e-05	2.15721e-05	4.07523e-05	8.49369e-05	0.000119679	3.78115e-05	5.55094e-05	7.80939e-05	7.40218e-05	8.66583e-05	8.32395e-05	7.43155e-05	8.50337e-05	0.000130089	7.48382e-05	0.00014025	0.000139189	6.36531e-05	8.5344e-05	8.72892e-05	8.21829e-05	1.97985e-05	3.54468e-05	8.23244e-05	0.000174107	6.12331e-05	7.47171e-05	6.282e-05	5.28289e-05	2.47108e-05	5.69066e-05	9.29683e-05	8.61255e-05	0.000105631	4.49723e-05	5.75169e-05	4.74193e-05	4.92054e-05	9.4334e-05	4.31991e-05	0.000108478	8.21818e-05	8.74926e-05	5.19886e-05	8.9841e-05
29.7	6.7906e-05	0.000119036	6.71113e-05	5.25025e-05	7.93628e-05	2.08125e-05	3.94287e-05	8.24176e-05	0.000116332	3.65646e-05	5.37756e-05	7.57609e-05	7.17793e-05	8.40952e-05	8.07591e-05	7.20837e-05	8.24886e-05	0.000126484	7.25779e-05	0.000136373	0.000135407	6.16915e-05	8.28327e-05	8.47181e-05	7.97412e-05	1.90912e-05	3.42802e-05	7.98856e-05	0.000169523	5.93453e-05	7.24727e-05	6.08927e-05	5.11521e-05	2.38596e-05	5.51216e-05	9.02309e-05	8.35888e-05	0.000102608	4.35286e-05	5.57397e-05	4.59102e-05	4.76416e-05	9.15995e-05	4.18073e-05	0.000105367	7.97152e-05	8.49156e-05	5.03408e-05	8.72311e-05
29.8	6.58464e-05	0.000115723	6.50626e-05	5.08387e-05	7.70191e-05	2.00796e-05	3.81481e-05	7.9973e-05	0.00011308	3.53589e-05	5.20959e-05	7.34976e-05	6.96048e-05	8.16079e-05	7.83526e-05	6.9919e-05	8.00196e-05	0.00012298	7.03859e-05	0.000132603	0.000131728	5.97904e-05	8.03952e-05	8.22228e-05	7.73721e-05	1.84091e-05	3.31521e-05	7.7519e-05	0.00016506	5.75157e-05	7.02956e-05	5.90244e-05	4.95286e-05	2.30377e-05	5.33926e-05	8.75741e-05	8.11268e-05	9.96707e-05	4.21313e-05	5.40174e-05	4.44492e-05	4.61276e-05	8.89442e-05	4.04602e-05	0.000102345	7.73226e-05	8.24145e-05	4.87452e-05	8.46971e-05
29.9	6.38493e-05	0.000112503	6.30765e-05	4.92277e-05	7.47445e-05	1.93725e-05	3.69091e-05	7.76009e-05	0.000109918	3.41928e-05	5.04687e-05	7.13019e-05	6.74962e-05	7.91942e-05	7.60178e-05	6.78192e-05	7.76246e-05	0.000119572	6.826e-05	0.000128938	0.000128149	5.79478e-05	7.80295e-05	7.98009e-05	7.50733e-05	1.77515e-05	3.20611e-05	7.52225e-05	0.000160715	5.57426e-05	6.81839e-05	5.72135e-05	4.79567e-05	2.22441e-05	5.17179e-05	8.49955e-05	7.87373e-05	9.68179e-05	4.07788e-05	5.23483e-05	4.30347e-05	4.46617e-05	8.63659e-05	3.91566e-05	9.94094e-05	7.50018e-05	7.9987e-05	4.72002e-05	8.22366e-05
30	6.19128e-05	0.000109372	6.1151e-05	4.76676e-05	7.25372e-05	1.86904e-05	3.57103e-05	7.52992e-05	0.000106845	3.30653e-05	4.88923e-05	6.91717e-05	6.54514e-05	7.68518e-05	7.37526e-05	6.57825e-05	7.53012e-05	0.000116259	6.61984e-05	0.000125373	0.000124668	5.61621e-05	7.57334e-05	7.74504e-05	7.28429e-05	1.71173e-05	3.1006e-05	7.29941e-05	0.000156484	5.40241e-05	6.61357e-05	5.54582e-05	4.64346e-05	2.14779e-05	5.00957e-05	8.24928e-05	7.64183e-05	9.40467e-05	3.94697e-05	5.07308e-05	4.16652e-05	4.32424e-05	8.38624e-05	3.7895e-05	9.65581e-05	7.27507e-05	7.76311e-05	4.57042e-05	7.98476e-05
[truncated: 952 more columns]

## Sheet: infectiousness (MLE, Model#1)
Days since symptom onset	original data	Bootstrap #1	Bootstrap #2	Bootstrap #3	Bootstrap #4	Bootstrap #5	Bootstrap #6	Bootstrap #7	Bootstrap #8	Bootstrap #9	Bootstrap #10	Bootstrap #11	Bootstrap #12	Bootstrap #13	Bootstrap #14	Bootstrap #15	Bootstrap #16	Bootstrap #17	Bootstrap #18	Bootstrap #19	Bootstrap #20	Bootstrap #21	Bootstrap #22	Bootstrap #23	Bootstrap #24	Bootstrap #25	Bootstrap #26	Bootstrap #27	Bootstrap #28	Bootstrap #29	Bootstrap #30	Bootstrap #31	Bootstrap #32	Bootstrap #33	Bootstrap #34	Bootstrap #35	Bootstrap #36	Bootstrap #37	Bootstrap #38	Bootstrap #39	Bootstrap #40	Bootstrap #41	Bootstrap #42	Bootstrap #43	Bootstrap #44	Bootstrap #45	Bootstrap #46	Bootstrap #47	Bootstrap #48
-10	0.00420635	0.00604115	0.000109433	0.00329066	0.00229889	0.0071658	0.00426673	0.00342884	0.00061727	0.00600586	0.00216018	0.00120587	0.000918377	0.00387004	0.00551226	0.00352445	0.00253812	0.00524007	0.00995708	0.00120988	0.00810882	0.00210456	0.00245916	0.00411847	0.000563985	0.00576289	0.00425309	0.00116997	0.00613012	0.00236	0.00641468	0.00356212	0.00737931	0.0058901	0.0108034	0.00264072	0.00137248	0.00458121	0.00675294	0.00286018	0.00330178	0.00801221	0.00788893	0.00232583	0.00631229	0.00252027	0.00765402	0.00371213	0.00683505
-9.99	0.00422465	0.00606333	0.000110408	0.00330679	0.00231086	0.00718956	0.00428588	0.00344455	0.000621518	0.00602805	0.00217133	0.00121337	0.000924258	0.00388787	0.00553365	0.00354136	0.00255054	0.00526155	0.00998748	0.00121713	0.008136	0.00211549	0.00247148	0.00413708	0.000567868	0.00578516	0.0042718	0.00117695	0.00615505	0.00237238	0.00643947	0.00357849	0.00740576	0.00591258	0.0108373	0.00265323	0.00138048	0.00459967	0.00677837	0.00287411	0.00331653	0.00804138	0.00791836	0.00233767	0.00633766	0.00253293	0.00768121	0.00372812	0.00686202
-9.98	0.00424303	0.00608558	0.000111393	0.00332299	0.00232288	0.0072134	0.00430511	0.00346033	0.000625796	0.00605033	0.00218254	0.00122091	0.000930178	0.00390578	0.00555512	0.00355835	0.00256302	0.00528312	0.010018	0.00122442	0.00816328	0.00212648	0.00248387	0.00415577	0.000571778	0.0058075	0.00429059	0.00118397	0.00618008	0.00238482	0.00646435	0.00359493	0.0074323	0.00593515	0.0108713	0.0026658	0.00138852	0.0046182	0.00680391	0.0028881	0.00333134	0.00807064	0.00794791	0.00234957	0.00636313	0.00254564	0.00770849	0.00374418	0.0068891
-9.97	0.00426149	0.00610792	0.000112385	0.00333928	0.00233497	0.00723731	0.00432443	0.00347618	0.000630103	0.00607269	0.00219381	0.00122849	0.000936135	0.00392377	0.00557667	0.00357543	0.00257556	0.00530477	0.0100485	0.00123176	0.00819065	0.00213752	0.00249631	0.00417455	0.000575715	0.00582994	0.00430946	0.00119104	0.00620521	0.00239732	0.00648933	0.00361145	0.00745893	0.00595781	0.0109054	0.00267844	0.00139661	0.0046368	0.00682954	0.00290217	0.00334623	0.00810002	0.00797756	0.00236153	0.00638871	0.00255842	0.00773587	0.00376031	0.00691629
-9.96	0.00428003	0.00613034	0.000113387	0.00335565	0.00234712	0.00726131	0.00434383	0.00349211	0.00063444	0.00609513	0.00220514	0.00123612	0.00094213	0.00394184	0.00559831	0.00359258	0.00258817	0.00532652	0.0100792	0.00123914	0.00821811	0.00214862	0.00250882	0.00419341	0.000579678	0.00585246	0.00432841	0.00119814	0.00623045	0.0024099	0.00651441	0.00362805	0.00748566	0.00598056	0.0109396	0.00269113	0.00140475	0.00465549	0.00685526	0.0029163	0.00336118	0.0081295	0.00800733	0.00237355	0.00641439	0.00257126	0.00776335	0.00377651	0.00694358
-9.95	0.00429865	0.00615285	0.000114398	0.00337209	0.00235933	0.00728538	0.00436333	0.00350811	0.000638807	0.00611766	0.00221653	0.0012438	0.000948164	0.00396	0.00562003	0.00360982	0.00260083	0.00534836	0.01011	0.00124657	0.00824566	0.00215977	0.00252139	0.00421235	0.000583669	0.00587507	0.00434745	0.00120529	0.00625578	0.00242253	0.00653958	0.00364472	0.00751248	0.00600339	0.0109739	0.00270388	0.00141293	0.00467424	0.00688109	0.0029305	0.0033762	0.00815909	0.00803721	0.00238563	0.00644017	0.00258417	0.00779093	0.00379277	0.00697098
-9.94	0.00431735	0.00617543	0.000115418	0.00338862	0.00237161	0.00730953	0.00438291	0.00352418	0.000643204	0.00614026	0.00222797	0.00125153	0.000954236	0.00397824	0.00564183	0.00362715	0.00261356	0.00537028	0.0101409	0.00125404	0.0082733	0.00217099	0.00253403	0.00423138	0.000587688	0.00589776	0.00436656	0.00121249	0.00628122	0.00243524	0.00656486	0.00366147	0.0075394	0.00602631	0.0110083	0.0027167	0.00142116	0.00469308	0.00690701	0.00294477	0.00339128	0.00818879	0.00806719	0.00239777	0.00646606	0.00259714	0.00781861	0.00380911	0.00699849
-9.93	0.00433614	0.0061981	0.000116446	0.00340523	0.00238395	0.00733377	0.00440258	0.00354032	0.000647631	0.00616295	0.00223948	0.00125931	0.000960347	0.00399657	0.00566372	0.00364455	0.00262635	0.00539229	0.0101718	0.00126155	0.00830103	0.00218226	0.00254673	0.0042505	0.000591734	0.00592055	0.00438577	0.00121972	0.00630677	0.00244801	0.00659023	0.0036783	0.00756642	0.00604931	0.0110429	0.00272957	0.00142944	0.00471199	0.00693302	0.00295911	0.00340643	0.00821859	0.00809729	0.00240998	0.00649205	0.00261017	0.00784638	0.00382552	0.0070261
-9.92	0.004355	0.00622085	0.000117484	0.00342192	0.00239636	0.00735808	0.00442233	0.00355654	0.000652088	0.00618573	0.00225104	0.00126713	0.000966498	0.00401498	0.00568569	0.00366204	0.0026392	0.0054144	0.0102029	0.00126911	0.00832886	0.00219359	0.00255949	0.0042697	0.000595808	0.00594342	0.00440506	0.001227	0.00633242	0.00246084	0.00661569	0.0036952	0.00759353	0.00607241	0.0110775	0.0027425	0.00143777	0.00473097	0.00695914	0.00297352	0.00342165	0.00824851	0.00812751	0.00242225	0.00651814	0.00262328	0.00787426	0.00384199	0.00705383
-9.91	0.00437395	0.00624369	0.000118531	0.00343869	0.00240883	0.00738248	0.00444218	0.00357284	0.000656576	0.00620859	0.00226266	0.001275	0.000972687	0.00403347	0.00570775	0.00367961	0.00265212	0.00543659	0.010234	0.00127672	0.00835678	0.00220498	0.00257231	0.00428899	0.00059991	0.00596638	0.00442443	0.00123432	0.00635817	0.00247375	0.00664126	0.00371218	0.00762074	0.00609559	0.0111122	0.0027555	0.00144614	0.00475003	0.00698535	0.002988	0.00343694	0.00827853	0.00815783	0.00243458	0.00654434	0.00263644	0.00790223	0.00385854	0.00708166
-9.9	0.00439298	0.00626661	0.000119588	0.00345554	0.00242136	0.00740695	0.00446211	0.00358921	0.000661095	0.00623153	0.00227435	0.00128293	0.000978917	0.00405205	0.0057299	0.00369727	0.0026651	0.00545888	0.0102652	0.00128437	0.0083848	0.00221643	0.0025852	0.00430837	0.00060404	0.00598942	0.00444389	0.00124169	0.00638403	0.00248672	0.00666692	0.00372924	0.00764805	0.00611886	0.0111471	0.00276856	0.00145457	0.00476917	0.00701167	0.00300255	0.00345229	0.00830866	0.00818827	0.00244697	0.00657064	0.00264968	0.0079303	0.00387516	0.00710961
-9.89	0.00441209	0.00628961	0.000120654	0.00347248	0.00243396	0.00743151	0.00448213	0.00360565	0.000665645	0.00625456	0.00228609	0.0012909	0.000985186	0.00407072	0.00575213	0.00371501	0.00267814	0.00548126	0.0102966	0.00129207	0.00841291	0.00222794	0.00259816	0.00432784	0.000608199	0.00601256	0.00446343	0.0012491	0.00640999	0.00249976	0.00669269	0.00374638	0.00767546	0.00614222	0.0111821	0.00278168	0.00146304	0.00478839	0.00703808	0.00301717	0.00346772	0.0083389	0.00821882	0.00245942	0.00659705	0.00266298	0.00795847	0.00389185	0.00713766
-9.88	0.00443129	0.0063127	0.000121729	0.0034895	0.00244663	0.00745615	0.00450225	0.00362217	0.000670227	0.00627768	0.00229789	0.00129892	0.000991496	0.00408947	0.00577444	0.00373284	0.00269125	0.00550372	0.010328	0.00129981	0.00844111	0.00223951	0.00261118	0.00434739	0.000612387	0.00603579	0.00448306	0.00125655	0.00643606	0.00251287	0.00671855	0.0037636	0.00770296	0.00616567	0.0112172	0.00279486	0.00147156	0.00480768	0.00706459	0.00303186	0.00348321	0.00836925	0.00824949	0.00247194	0.00662357	0.00267635	0.00798674	0.00390862	0.00716583
-9.87	0.00445057	0.00633587	0.000122814	0.0035066	0.00245936	0.00748087	0.00452245	0.00363876	0.00067484	0.00630088	0.00230976	0.00130699	0.000997846	0.00410831	0.00579685	0.00375075	0.00270442	0.00552629	0.0103595	0.0013076	0.00846941	0.00225114	0.00262426	0.00436703	0.000616603	0.0060591	0.00450278	0.00126405	0.00646223	0.00252605	0.00674451	0.00378089	0.00773057	0.0061892	0.0112523	0.0028081	0.00148014	0.00482705	0.0070912	0.00304663	0.00349877	0.00839971	0.00828027	0.00248453	0.00665019	0.00268978	0.00801511	0.00392545	0.00719411
-9.86	0.00446993	0.00635913	0.000123909	0.00352378	0.00247216	0.00750567	0.00454275	0.00365543	0.000679484	0.00632416	0.00232169	0.00131511	0.00100424	0.00412723	0.00581934	0.00376875	0.00271765	0.00554894	0.0103912	0.00131543	0.0084978	0.00226282	0.00263741	0.00438676	0.000620848	0.00608251	0.00452258	0.0012716	0.00648851	0.00253929	0.00677058	0.00379827	0.00775827	0.00621283	0.0112876	0.00282141	0.00148876	0.0048465	0.00711791	0.00306146	0.0035144	0.00843029	0.00831117	0.00249717	0.00667692	0.00270328	0.00804359	0.00394236	0.0072225
-9.85	0.00448938	0.00638247	0.000125014	0.00354105	0.00248502	0.00753055	0.00456313	0.00367218	0.000684161	0.00634753	0.00233367	0.00132328	0.00101067	0.00414625	0.00584191	0.00378684	0.00273095	0.00557169	0.0104229	0.00132332	0.00852629	0.00227457	0.00265062	0.00440658	0.000625123	0.00610601	0.00454247	0.00127919	0.0065149	0.00255261	0.00679674	0.00381572	0.00778607	0.00623655	0.0113231	0.00283478	0.00149743	0.00486603	0.00714473	0.00307637	0.00353011	0.00846097	0.00834218	0.00250989	0.00670376	0.00271685	0.00807216	0.00395934	0.007251
-9.84	0.00450891	0.0064059	0.000126128	0.00355841	0.00249795	0.00755552	0.00458361	0.00368901	0.00068887	0.00637099	0.00234572	0.0013315	0.00101714	0.00416534	0.00586458	0.00380501	0.00274432	0.00559453	0.0104547	0.00133125	0.00855488	0.00228638	0.00266391	0.00442649	0.000629427	0.00612959	0.00456245	0.00128682	0.00654139	0.00256599	0.00682301	0.00383326	0.00781397	0.00626036	0.0113586	0.00284822	0.00150615	0.00488563	0.00717164	0.00309135	0.00354588	0.00849176	0.0083733	0.00252266	0.0067307	0.00273049	0.00810083	0.00397639	0.00727961
-9.83	0.00452853	0.00642942	0.000127252	0.00357585	0.00251095	0.00758057	0.00460418	0.00370591	0.000693611	0.00639453	0.00235784	0.00133977	0.00102365	0.00418453	0.00588733	0.00382327	0.00275775	0.00561746	0.0104866	0.00133922	0.00858356	0.00229826	0.00267726	0.00444649	0.00063376	0.00615327	0.00458252	0.0012945	0.00656799	0.00257945	0.00684938	0.00385087	0.00784197	0.00628426	0.0113942	0.00286171	0.00151493	0.00490532	0.00719865	0.0031064	0.00356172	0.00852267	0.00840455	0.0025355	0.00675776	0.00274419	0.00812961	0.00399352	0.00730833
-9.82	0.00454823	0.00645302	0.000128386	0.00359337	0.00252402	0.0076057	0.00462484	0.00372289	0.000698385	0.00641816	0.00237001	0.0013481	0.00103021	0.00420381	0.00591017	0.00384161	0.00277124	0.00564049	0.0105186	0.00134725	0.00861233	0.00231019	0.00269067	0.00446658	0.000638124	0.00617704	0.00460267	0.00130222	0.00659471	0.00259298	0.00687584	0.00386857	0.00787007	0.00630825	0.01143	0.00287527	0.00152375	0.00492508	0.00722577	0.00312153	0.00357763	0.00855369	0.0084359	0.00254841	0.00678492	0.00275797	0.00815849	0.00401072	0.00733717
-9.81	0.00456802	0.00647671	0.000129531	0.00361099	0.00253715	0.00763092	0.00464559	0.00373994	0.000703192	0.00644188	0.00238225	0.00135647	0.00103681	0.00422317	0.0059331	0.00386005	0.0027848	0.00566361	0.0105507	0.00135532	0.0086412	0.00232219	0.00270415	0.00448676	0.000642517	0.0062009	0.00462291	0.00130999	0.00662152	0.00260657	0.00690242	0.00388635	0.00789827	0.00633233	0.0114658	0.0028889	0.00153263	0.00494492	0.00725299	0.00313673	0.00359362	0.00858483	0.00846738	0.00256138	0.00681219	0.00277181	0.00818747	0.004028	0.00736613
-9.8	0.0045879	0.00650048	0.000130685	0.00362868	0.00255036	0.00765622	0.00466644	0.00375708	0.000708032	0.00646569	0.00239455	0.0013649	0.00104345	0.00424263	0.00595612	0.00387857	0.00279843	0.00568682	0.010583	0.00136345	0.00867017	0.00233424	0.0027177	0.00450703	0.000646941	0.00622486	0.00464324	0.00131781	0.00664845	0.00262024	0.00692909	0.00390421	0.00792658	0.00635651	0.0115018	0.00290259	0.00154156	0.00496485	0.00728031	0.00315201	0.00360967	0.00861607	0.00849897	0.00257442	0.00683957	0.00278573	0.00821656	0.00404535	0.00739519
-9.79	0.00460786	0.00652434	0.00013185	0.00364647	0.00256363	0.0076816	0.00468738	0.00377429	0.000712905	0.00648958	0.00240691	0.00137338	0.00105013	0.00426217	0.00597923	0.00389718	0.00281213	0.00571014	0.0106153	0.00137162	0.00869924	0.00234636	0.00273132	0.00452739	0.000651395	0.00624891	0.00466366	0.00132568	0.00667549	0.00263398	0.00695587	0.00392215	0.00795498	0.00638077	0.0115379	0.00291634	0.00155054	0.00498485	0.00730773	0.00316735	0.0036258	0.00864743	0.00853069	0.00258752	0.00686706	0.00279971	0.00824574	0.00406277	0.00742438
-9.78	0.0046279	0.00654829	0.000133025	0.00366434	0.00257697	0.00770707	0.00470841	0.00379158	0.000717812	0.00651357	0.00241934	0.00138191	0.00105686	0.0042818	0.00600243	0.00391588	0.00282589	0.00573354	0.0106477	0.00137984	0.0087284	0.00235855	0.00274501	0.00454784	0.00065588	0.00627304	0.00468418	0.00133359	0.00670264	0.00264779	0.00698275	0.00394018	0.00798349	0.00640513	0.0115741	0.00293016	0.00155957	0.00500494	0.00733526	0.00318278	0.003642	0.00867891	0.00856252	0.0026007	0.00689467	0.00281376	0.00827504	0.00408027	0.00745367
-9.77	0.00464804	0.00657233	0.000134211	0.0036823	0.00259038	0.00773262	0.00472954	0.00380895	0.000722752	0.00653764	0.00243184	0.0013905	0.00106362	0.00430153	0.00602572	0.00393467	0.00283972	0.00575705	0.0106802	0.0013881	0.00875766	0.00237079	0.00275876	0.00456839	0.000660395	0.00629728	0.00470478	0.00134155	0.0067299	0.00266168	0.00700973	0.00395828	0.0080121	0.00642958	0.0116104	0.00294405	0.00156866	0.0050251	0.00736289	0.00319828	0.00365827	0.00871049	0.00859446	0.00261393	0.00692238	0.00282789	0.00830443	0.00409785	0.00748309
-9.76	0.00466826	0.00659646	0.000135408	0.00370035	0.00260386	0.00775826	0.00475077	0.0038264	0.000727726	0.0065618	0.00244439	0.00139914	0.00107044	0.00432134	0.00604909	0.00395356	0.00285362	0.00578065	0.0107128	0.00139642	0.00878702	0.0023831	0.00277259	0.00458903	0.000664942	0.0063216	0.00472547	0.00134955	0.00675726	0.00267564	0.00703682	0.00397647	0.00804081	0.00645413	0.0116468	0.002958	0.0015778	0.00504535	0.00739063	0.00321385	0.00367462	0.0087422	0.00862653	0.00262724	0.0069502	0.00284208	0.00833393	0.0041155	0.00751262
-9.75	0.00468857	0.00662067	0.000136614	0.00371848	0.00261741	0.00778398	0.00477208	0.00384393	0.000732735	0.00658605	0.00245701	0.00140783	0.00107729	0.00434125	0.00607256	0.00397253	0.00286758	0.00580434	0.0107455	0.00140479	0.00881648	0.00239548	0.00278648	0.00460976	0.00066952	0.00634602	0.00474625	0.00135761	0.00678474	0.00268967	0.00706401	0.00399475	0.00806962	0.00647877	0.0116833	0.00297202	0.00158699	0.00506568	0.00741847	0.0032295	0.00369103	0.00877402	0.00865872	0.00264061	0.00697814	0.00285635	0.00836354	0.00413322	0.00754226
-9.74	0.00470897	0.00664497	0.000137832	0.00373671	0.00263103	0.00780979	0.0047935	0.00386154	0.000737778	0.00661039	0.0024697	0.00141658	0.00108419	0.00436124	0.00609612	0.00399159	0.00288161	0.00582814	0.0107783	0.00141321	0.00884604	0.00240792	0.00280044	0.00463059	0.00067413	0.00637054	0.00476712	0.00136571	0.00681234	0.00270377	0.00709131	0.0040131	0.00809854	0.0065035	0.01172	0.0029861	0.00159623	0.00508609	0.00744641	0.00324523	0.00370752	0.00880595	0.00869103	0.00265406	0.00700619	0.00287069	0.00839325	0.00415103	0.00757202
-9.73	0.00472946	0.00666937	0.000139061	0.00375502	0.00264472	0.00783568	0.00481501	0.00387923	0.000742856	0.00663481	0.00248245	0.00142538	0.00109113	0.00438133	0.00611977	0.00401074	0.00289572	0.00585203	0.0108112	0.00142168	0.00887569	0.00242042	0.00281447	0.00465151	0.000678771	0.00639515	0.00478809	0.00137386	0.00684004	0.00271795	0.00711872	0.00403155	0.00812756	0.00652833	0.0117567	0.00300025	0.00160553	0.00510658	0.00747446	0.00326103	0.00372409	0.008838	0.00872345	0.00266757	0.00703435	0.0028851	0.00842306	0.00416891	0.0076019
-9.72	0.00475003	0.00669385	0.0001403	0.00377342	0.00265848	0.00786166	0.00483662	0.00389701	0.000747969	0.00665933	0.00249527	0.00143423	0.00109812	0.00440152	0.00614352	0.00402999	0.00290989	0.00587602	0.0108442	0.0014302	0.00890545	0.00243299	0.00282858	0.00467252	0.000683444	0.00641985	0.00480915	0.00138206	0.00686786	0.0027322	0.00714623	0.00405007	0.00815668	0.00655325	0.0117936	0.00301447	0.00161488	0.00512715	0.00750262	0.00327691	0.00374073	0.00887017	0.008756	0.00268114	0.00706262	0.00289958	0.00845298	0.00418686	0.0076319
-9.71	0.0047707	0.00671842	0.000141551	0.00379192	0.00267232	0.00788772	0.00485832	0.00391486	0.000753117	0.00668394	0.00250816	0.00144314	0.00110516	0.00442179	0.00616735	0.00404933	0.00292413	0.0059001	0.0108773	0.00143877	0.0089353	0.00244562	0.00284275	0.00469363	0.00068815	0.00644465	0.0048303	0.0013903	0.00689579	0.00274653	0.00717384	0.00406869	0.00818591	0.00657827	0.0118306	0.00302876	0.00162429	0.00514781	0.00753088	0.00329287	0.00375744	0.00890246	0.00878867	0.00269479	0.00709101	0.00291413	0.00848301	0.0042049	0.00766202
-9.7	0.00479146	0.00674308	0.000142813	0.0038105	0.00268622	0.00791387	0.00488012	0.0039328	0.000758301	0.00670864	0.00252111	0.00145211	0.00111223	0.00444216	0.00619128	0.00406876	0.00293844	0.00592429	0.0109105	0.00144739	0.00896526	0.00245832	0.00285699	0.00471484	0.000692888	0.00646955	0.00485154	0.0013986	0.00692383	0.00276093	0.00720157	0.00408738	0.00821524	0.00660338	0.0118677	0.00304311	0.00163375	0.00516855	0.00755925	0.0033089	0.00377423	0.00893486	0.00882147	0.00270851	0.00711951	0.00292876	0.00851315	0.00422301	0.00769225
-9.69	0.0048123	0.00676783	0.000144086	0.00382918	0.0027002	0.00794011	0.00490202	0.00395082	0.00076352	0.00673344	0.00253413	0.00146113	0.00111936	0.00446262	0.0062153	0.00408828	0.00295282	0.00594857	0.0109438	0.00145607	0.00899531	0.00247108	0.00287131	0.00473614	0.000697658	0.00649454	0.00487288	0.00140695	0.00695199	0.00277541	0.0072294	0.00410617	0.00824468	0.00662859	0.011905	0.00305753	0.00164327	0.00518938	0.00758772	0.00332501	0.00379109	0.00896738	0.00885438	0.0027223	0.00714813	0.00294346	0.00854339	0.0042412	0.00772261
-9.68	0.00483324	0.00679268	0.00014537	0.00384794	0.00271425	0.00796643	0.00492402	0.00396892	0.000768775	0.00675832	0.00254721	0.00147021	0.00112652	0.00448318	0.00623941	0.0041079	0.00296727	0.00597296	0.0109772	0.00146479	0.00902547	0.00248391	0.0028857	0.00475754	0.000702461	0.00651963	0.00489431	0.00141534	0.00698026	0.00278996	0.00725733	0.00412504	0.00827423	0.0066539	0.0119423	0.00307202	0.00165284	0.00521029	0.0076163	0.00334121	0.00380803	0.00900002	0.00888742	0.00273615	0.00717686	0.00295824	0.00857374	0.00425947	0.00775308
-9.67	0.00485427	0.00681761	0.000146666	0.0038668	0.00272838	0.00799285	0.00494611	0.0039871	0.000774066	0.0067833	0.00256036	0.00147935	0.00113374	0.00450383	0.00626362	0.00412762	0.00298179	0.00599744	0.0110107	0.00147357	0.00905573	0.00249681	0.00290016	0.00477903	0.000707298	0.00654481	0.00491583	0.00142379	0.00700865	0.00280459	0.00728538	0.00414399	0.00830388	0.0066793	0.0119798	0.00308658	0.00166247	0.00523128	0.00764499	0.00335748	0.00382504	0.00903277	0.00892058	0.00275008	0.0072057	0.00297309	0.00860419	0.00427781	0.00778368
-9.66	0.00487539	0.00684264	0.000147973	0.00388575	0.00274257	0.00801935	0.00496831	0.00400537	0.000779394	0.00680836	0.00257358	0.00148854	0.001141	0.00452458	0.00628792	0.00414742	0.00299638	0.00602203	0.0110443	0.0014824	0.00908609	0.00250978	0.00291469	0.00480063	0.000712167	0.0065701	0.00493745	0.00143229	0.00703715	0.0028193	0.00731353	0.00416304	0.00833363	0.0067048	0.0120174	0.0031012	0.00167216	0.00525236	0.00767379	0.00337383	0.00384213	0.00906565	0.00895386	0.00276408	0.00723467	0.00298801	0.00863476	0.00429624	0.00781439
-9.65	0.0048966	0.00686776	0.000149292	0.0039048	0.00275685	0.00804593	0.00499061	0.00402372	0.000784758	0.00683352	0.00258687	0.00149779	0.00114831	0.00454542	0.00631232	0.00416732	0.00301104	0.00604671	0.011078	0.00149128	0.00911655	0.00252281	0.0029293	0.00482231	0.000717071	0.00659548	0.00495917	0.00144083	0.00706577	0.00283409	0.0073418	0.00418217	0.0083635	0.0067304	0.0120551	0.0031159	0.0016819	0.00527352	0.0077027	0.00339025	0.0038593	0.00909865	0.00898727	0.00277815	0.00726375	0.00300301	0.00866543	0.00431474	0.00784523
-9.64	0.0049179	0.00689297	0.000150623	0.00392394	0.00277119	0.00807261	0.005013	0.00404215	0.000790159	0.00685878	0.00260023	0.00150709	0.00115566	0.00456636	0.00633681	0.00418732	0.00302578	0.0060715	0.0111119	0.00150022	0.00914711	0.00253591	0.00294397	0.0048441	0.000722008	0.00662095	0.00498098	0.00144943	0.0070945	0.00284895	0.00737017	0.00420139	0.00839347	0.00675609	0.0120929	0.00313066	0.0016917	0.00529477	0.00773171	0.00340676	0.00387654	0.00913176	0.00902081	0.00279229	0.00729294	0.00301808	0.00869621	0.00433333	0.00787619
-9.63	0.0049393	0.00691827	0.000151965	0.00394317	0.00278561	0.00809937	0.0050355	0.00406067	0.000795598	0.00688412	0.00261366	0.00151645	0.00116306	0.00458739	0.00636139	0.00420742	0.00304059	0.00609639	0.0111458	0.00150921	0.00917777	0.00254907	0.00295873	0.00486599	0.000726979	0.00664653	0.00500289	0.00145808	0.00712335	0.00286389	0.00739865	0.0042207	0.00842354	0.00678188	0.0121308	0.0031455	0.00170155	0.0053161	0.00776084	0.00342335	0.00389386	0.009165	0.00905447	0.00280651	0.00732226	0.00303323	0.00872711	0.00435199	0.00790727
-9.62	0.00496079	0.00694366	0.00015332	0.00396249	0.00280011	0.00812622	0.00505809	0.00407927	0.000801074	0.00690956	0.00262715	0.00152588	0.00117051	0.00460852	0.00638607	0.00422761	0.00305547	0.00612138	0.0111798	0.00151826	0.00920854	0.00256231	0.00297355	0.00488797	0.000731984	0.00667221	0.00502489	0.00146678	0.00715232	0.0028789	0.00742724	0.00424009	0.00845373	0.00680777	0.0121689	0.00316041	0.00171146	0.00533752	0.00779007	0.00344002	0.00391126	0.00919836	0.00908825	0.00282079	0.00735169	0.00304846	0.00875811	0.00437074	0.00793847
-9.61	0.00498237	0.00696915	0.000154686	0.00398191	0.00281468	0.00815317	0.00508079	0.00409796	0.000806587	0.0069351	0.00264072	0.00153536	0.00117801	0.00462975	0.00641085	0.00424789	0.00307042	0.00614647	0.0112139	0.00152735	0.00923941	0.00257561	0.00298845	0.00491005	0.000737023	0.00669798	0.00504699	0.00147554	0.00718141	0.002894	0.00745594	0.00425958	0.00848402	0.00683376	0.0122071	0.00317538	0.00172143	0.00535902	0.00781942	0.00345677	0.00392873	0.00923184	0.00912216	0.00283515	0.00738124	0.00306376	0.00878922	0.00438957	0.00796979
-9.6	0.00500405	0.00699474	0.000156065	0.00400143	0.00282933	0.0081802	0.00510359	0.00411674	0.000812139	0.00696073	0.00265435	0.0015449	0.00118555	0.00465108	0.00643572	0.00426828	0.00308545	0.00617167	0.0112482	0.00153651	0.00927039	0.00258899	0.00300343	0.00493224	0.000742098	0.00672386	0.00506918	0.00148434	0.00721062	0.00290918	0.00748476	0.00427915	0.00851442	0.00685985	0.0122453	0.00319043	0.00173146	0.00538061	0.00784887	0.00347361	0.00394628	0.00926544	0.0091562	0.00284958	0.0074109	0.00307914	0.00882044	0.00440847	0.00800124
-9.59	0.00502582	0.00702041	0.000157456	0.00402104	0.00284405	0.00820732	0.00512649	0.0041356	0.000817728	0.00698645	0.00266806	0.00155449	0.00119315	0.0046725	0.00646069	0.00428876	0.00310055	0.00619697	0.0112825	0.00154571	0.00930146	0.00260243	0.00301848	0.00495452	0.000747207	0.00674983	0.00509148	0.0014932	0.00723994	0.00292443	0.00751368	0.00429882	0.00854494	0.00688604	0.0122838	0.00320555	0.00174155	0.00540229	0.00787844	0.00349052	0.00396391	0.00929916	0.00919036	0.00286409	0.00744069	0.0030946	0.00885177	0.00442746	0.00803282
-9.58	0.00504769	0.00704618	0.00015886	0.00404075	0.00285885	0.00823453	0.0051495	0.00415454	0.000823357	0.00701227	0.00268184	0.00156415	0.00120079	0.00469403	0.00648576	0.00430934	0.00311572	0.00622237	0.0113169	0.00155498	0.00933265	0.00261594	0.0030336	0.00497691	0.000752352	0.0067759	0.00511387	0.00150211	0.00726938	0.00293977	0.00754272	0.00431857	0.00857556	0.00691233	0.0123223	0.00322074	0.00175169	0.00542406	0.00790811	0.00350752	0.00398162	0.00933301	0.00922465	0.00287867	0.0074706	0.00311013	0.00888322	0.00444653	0.00806452
-9.57	0.00506965	0.00707205	0.000160276	0.00406055	0.00287373	0.00826183	0.00517261	0.00417358	0.000829023	0.00703818	0.00269568	0.00157387	0.00120848	0.00471565	0.00651092	0.00433002	0.00313097	0.00624788	0.0113515	0.0015643	0.00936393	0.00262953	0.0030488	0.00499939	0.000757531	0.00680208	0.00513636	0.00151107	0.00729895	0.00295518	0.00757186	0.00433842	0.00860629	0.00693872	0.012361	0.003236	0.0017619	0.00544591	0.0079379	0.0035246	0.00399941	0.00936698	0.00925907	0.00289332	0.00750063	0.00312574	0.00891478	0.00446568	0.00809634
-9.56	0.00509171	0.00709801	0.000161704	0.00408045	0.00288868	0.00828922	0.00519582	0.0041927	0.000834729	0.00706419	0.0027096	0.00158365	0.00121622	0.00473737	0.00653618	0.0043508	0.00314629	0.00627349	0.0113861	0.00157367	0.00939533	0.00264318	0.00306408	0.00502198	0.000762747	0.00682836	0.00515895	0.00152009	0.00732863	0.00297068	0.00760113	0.00435836	0.00863713	0.0069652	0.0123997	0.00325134	0.00177216	0.00546786	0.0079678	0.00354176	0.00401728	0.00940107	0.00929362	0.00290805	0.00753077	0.00314143	0.00894644	0.00448492	0.00812829
-9.55	0.00511386	0.00712406	0.000163146	0.00410045	0.00290371	0.0083167	0.00521913	0.00421191	0.000840475	0.0070903	0.0027236	0.00159349	0.00122401	0.0047592	0.00656154	0.00437167	0.00316169	0.00629921	0.0114209	0.0015831	0.00942682	0.00265691	0.00307943	0.00504467	0.000767998	0.00685473	0.00518164	0.00152916	0.00735843	0.00298626	0.0076305	0.00437838	0.00866808	0.00699179	0.0124386	0.00326674	0.00178249	0.00548989	0.00799782	0.00355901	0.00403523	0.00943529	0.00932829	0.00292285	0.00756104	0.0031572	0.00897822	0.00450424	0.00816036
-9.54	0.00513611	0.00715021	0.0001646	0.00412055	0.00291882	0.00834428	0.00524255	0.00423121	0.000846259	0.0071165	0.00273766	0.00160339	0.00123184	0.00478112	0.006587	0.00439265	0.00317716	0.00632503	0.0114558	0.00159259	0.00945843	0.0026707	0.00309486	0.00506746	0.000773286	0.00688121	0.00520443	0.00153829	0.00738836	0.00300192	0.00765999	0.00439851	0.00869914	0.00701849	0.0124777	0.00328222	0.00179287	0.00551201	0.00802794	0.00357634	0.00405326	0.00946963	0.0093631	0.00293773	0.00759144	0.00317305	0.00901012	0.00452364	0.00819256
-9.53	0.00515845	0.00717646	0.000166067	0.00414074	0.00293401	0.00837194	0.00526608	0.00425059	0.000852084	0.0071428	0.00275179	0.00161335	0.00123973	0.00480314	0.00661255	0.00441373	0.00319271	0.00635095	0.0114907	0.00160213	0.00949013	0.00268457	0.00311037	0.00509035	0.00077861	0.0069078	0.00522732	0.00154747	0.0074184	0.00301766	0.00768959	0.00441872	0.00873031	0.00704528	0.0125168	0.00329778	0.00180331	0.00553421	0.00805818	0.00359376	0.00407137	0.0095041	0.00939804	0.00295268	0.00762195	0.00318897	0.00904213	0.00454312	0.00822489
-9.52	0.0051809	0.0072028	0.000167547	0.00416104	0.00294928	0.0083997	0.00528971	0.00427006	0.000857948	0.0071692	0.002766	0.00162337	0.00124767	0.00482527	0.00663821	0.00443491	0.00320833	0.00637699	0.0115258	0.00161173	0.00952195	0.00269851	0.00312596	0.00511335	0.000783971	0.00693448	0.00525031	0.0015567	0.00744857	0.00303348	0.0077193	0.00443902	0.0087616	0.00707218	0.0125561	0.00331341	0.00181382	0.00555651	0.00808854	0.00361126	0.00408956	0.00953869	0.0094331	0.00296771	0.00765258	0.00320498	0.00907425	0.00456269	0.00825735
-9.51	0.00520344	0.00722924	0.000169041	0.00418143	0.00296463	0.00842754	0.00531345	0.00428963	0.000863853	0.00719569	0.00278029	0.00163346	0.00125566	0.00484749	0.00666396	0.00445619	0.00322403	0.00640313	0.011561	0.00162139	0.00955387	0.00271252	0.00314162	0.00513645	0.000789368	0.00696127	0.0052734	0.00156599	0.00747886	0.00304939	0.00774914	0.00445942	0.00879299	0.00709918	0.0125955	0.00332911	0.00182439	0.0055789	0.00811901	0.00362884	0.00410783	0.00957341	0.0094683	0.00298282	0.00768334	0.00322107	0.00910648	0.00458234	0.00828993
-9.5	0.00522608	0.00725578	0.000170547	0.00420193	0.00298005	0.00845548	0.00533729	0.00430928	0.000869799	0.00722228	0.00279464	0.00164361	0.00126371	0.00486982	0.00668982	0.00447758	0.00323981	0.00642938	0.0115963	0.00163111	0.0095859	0.0027266	0.00315736	0.00515966	0.000794803	0.00698816	0.00529659	0.00157534	0.00750928	0.00306538	0.00777908	0.00447992	0.0088245	0.00712628	0.012635	0.00334488	0.00183501	0.00560138	0.00814959	0.00364651	0.00412618	0.00960825	0.00950363	0.002998	0.00771423	0.00323724	0.00913883	0.00460208	0.00832265
-9.49	0.00524881	0.00728242	0.000172068	0.00422252	0.00299556	0.00848352	0.00536124	0.00432902	0.000875786	0.00724897	0.00280907	0.00165382	0.0012718	0.00489226	0.00671577	0.00449906	0.00325567	0.00645573	0.0116317	0.00164088	0.00961804	0.00274076	0.00317318	0.00518297	0.000800275	0.00701516	0.00531988	0.00158474	0.00753982	0.00308146	0.00780914	0.00450051	0.00885612	0.00715348	0.0126746	0.00336073	0.0018457	0.00562395	0.00818029	0.00366427	0.00414462	0.00964322	0.00953909	0.00301327	0.00774523	0.00325349	0.00917129	0.0046219	0.00835549
-9.48	0.00527165	0.00730915	0.000173601	0.00424321	0.00301115	0.00851164	0.0053853	0.00434886	0.000881813	0.00727576	0.00282358	0.0016641	0.00127994	0.00491479	0.00674183	0.00452065	0.0032716	0.0064822	0.0116672	0.00165072	0.00965028	0.00275499	0.00318908	0.00520639	0.000805785	0.00704225	0.00534328	0.0015942	0.00757048	0.00309761	0.00783932	0.00452119	0.00888786	0.00718079	0.0127144	0.00337666	0.00185646	0.00564661	0.0082111	0.00368211	0.00416313	0.00967832	0.00957468	0.0030286	0.00777636	0.00326982	0.00920387	0.00464181	0.00838846
-9.47	0.00529459	0.00733598	0.000175149	0.00426401	0.00302682	0.00853986	0.00540947	0.00436878	0.000887883	0.00730265	0.00283816	0.00167443	0.00128814	0.00493743	0.00676798	0.00454234	0.00328761	0.00650877	0.0117028	0.00166061	0.00968263	0.0027693	0.00320506	0.00522991	0.000811333	0.00706946	0.00536678	0.00160371	0.00760127	0.00311386	0.00786962	0.00454196	0.00891971	0.00720821	0.0127543	0.00339266	0.00186727	0.00566936	0.00824203	0.00370004	0.00418173	0.00971355	0.0096104	0.00304402	0.00780762	0.00328623	0.00923657	0.00466181	0.00842156
-9.46	0.00531762	0.00736291	0.00017671	0.00428491	0.00304257	0.00856818	0.00543374	0.0043888	0.000893994	0.00732964	0.00285281	0.00168484	0.00129639	0.00496018	0.00679424	0.00456414	0.0033037	0.00653545	0.0117385	0.00167056	0.00971509	0.00278368	0.00322112	0.00525354	0.000816919	0.00709677	0.00539038	0.00161328	0.00763218	0.00313019	0.00790003	0.00456284	0.00895167	0.00723572	0.0127943	0.00340874	0.00187815	0.0056922	0.00827308	0.00371806	0.00420042	0.0097489	0.00964626	0.00305952	0.007839	0.00330273	0.00926938	0.00468189	0.00845479
-9.45	0.00534076	0.00738994	0.000178285	0.00430591	0.0030584	0.00859658	0.00545813	0.0044089	0.000900147	0.00735672	0.00286754	0.00169531	0.00130469	0.00498302	0.0068206	0.00458604	0.00331986	0.00656224	0.0117744	0.00168057	0.00974766	0.00279813	0.00323726	0.00527727	0.000822543	0.00712418	0.00541409	0.00162291	0.00766322	0.0031466	0.00793056	0.00458381	0.00898375	0.00726335	0.0128344	0.00342489	0.00188909	0.00571513	0.00830424	0.00373617	0.00421918	0.00978439	0.00968226	0.00307509	0.00787051	0.00331931	0.00930231	0.00470205	0.00848816
-9.44	0.00536399	0.00741706	0.000179874	0.00432701	0.00307432	0.00862508	0.00548262	0.0044291	0.000906342	0.00738391	0.00288235	0.00170584	0.00131305	0.00500598	0.00684706	0.00460805	0.00333611	0.00658914	0.0118103	0.00169064	0.00978034	0.00281266	0.00325349	0.00530111	0.000828206	0.0071517	0.0054379	0.00163259	0.00769438	0.0031631	0.0079612	0.00460487	0.00901594	0.00729107	0.0128747	0.00344112	0.00190009	0.00573816	0.00833553	0.00375436	0.00423803	0.00982	0.00971838	0.00309074	0.00790215	0.00333597	0.00933535	0.00472231	0.00852165
-9.43	0.00538733	0.00744429	0.000181477	0.00434822	0.00309031	0.00865368	0.00550722	0.00444939	0.00091258	0.0074112	0.00289723	0.00171644	0.00132146	0.00502904	0.00687363	0.00463016	0.00335244	0.00661615	0.0118464	0.00170077	0.00981313	0.00282726	0.00326979	0.00532506	0.000833908	0.00717933	0.00546182	0.00164234	0.00772567	0.00317969	0.00799197	0.00462603	0.00904825	0.00731891	0.0129151	0.00345743	0.00191116	0.00576128	0.00836692	0.00377264	0.00425697	0.00985574	0.00975464	0.00310648	0.00793391	0.00335271	0.00936852	0.00474265	0.00855528
-9.42	0.00541077	0.00747162	0.000183095	0.00436953	0.0031064	0.00868237	0.00553193	0.00446978	0.000918861	0.00743859	0.00291219	0.0017271	0.00132992	0.0050522	0.00690029	0.00465238	0.00336884	0.00664327	0.0118825	0.00171097	0.00984602	0.00284194	0.00328617	0.00534912	0.00083965	0.00720706	0.00548584	0.00165214	0.00775709	0.00319636	0.00802285	0.00464729	0.00908067	0.00734685	0.0129556	0.00347381	0.0019223	0.00578449	0.00839844	0.00379101	0.00427599	0.00989161	0.00979104	0.00312229	0.0079658	0.00336954	0.0094018	0.00476307	0.00858904
-9.41	0.00543431	0.00749904	0.000184727	0.00439095	0.00312256	0.00871116	0.00555676	0.00449026	0.000925186	0.00746608	0.00292723	0.00173783	0.00133844	0.00507548	0.00692706	0.00467471	0.00338533	0.0066705	0.0119188	0.00172122	0.00987903	0.0028567	0.00330264	0.00537329	0.000845431	0.00723491	0.00550996	0.001662	0.00778864	0.00321312	0.00805386	0.00466865	0.00911321	0.0073749	0.0129962	0.00349027	0.00193349	0.0058078	0.00843008	0.00380947	0.00429509	0.00992761	0.00982757	0.00313818	0.00799781	0.00338646	0.00943519	0.00478359	0.00862293
-9.4	0.00545795	0.00752657	0.000186374	0.00441247	0.00313881	0.00874004	0.00558169	0.00451083	0.000931553	0.00749367	0.00294235	0.00174863	0.00134701	0.00509886	0.00695394	0.00469714	0.0034019	0.00669785	0.0119552	0.00173153	0.00991215	0.00287153	0.00331919	0.00539756	0.000851251	0.00726285	0.0055342	0.00167192	0.00782031	0.00322997	0.00808498	0.0046901	0.00914587	0.00740305	0.013037	0.00350681	0.00194476	0.0058312	0.00846183	0.00382802	0.00431428	0.00996375	0.00986424	0.00315416	0.00802996	0.00340346	0.00946871	0.00480419	0.00865696
-9.39	0.0054817	0.0075542	0.000188035	0.00443409	0.00315514	0.00876901	0.00560674	0.00453149	0.000937965	0.00752136	0.00295754	0.00175949	0.00135564	0.00512234	0.00698092	0.00471968	0.00341855	0.0067253	0.0119917	0.00174191	0.00994538	0.00288644	0.00333582	0.00542195	0.000857112	0.00729091	0.00555853	0.00168189	0.00785212	0.00324691	0.00811622	0.00471166	0.00917864	0.00743131	0.0130779	0.00352343	0.00195609	0.00585469	0.00849371	0.00384666	0.00433356	0.01	0.00990105	0.00317021	0.00806224	0.00342054	0.00950235	0.00482489	0.00869112
-9.38	0.00550555	0.00758193	0.000189711	0.00445582	0.00317156	0.00879809	0.0056319	0.00455226	0.000944421	0.00754916	0.00297281	0.00177042	0.00136432	0.00514594	0.007008	0.00474233	0.00343527	0.00675287	0.0120283	0.00175235	0.00997872	0.00290143	0.00335253	0.00544645	0.000863013	0.00731908	0.00558298	0.00169193	0.00788405	0.00326394	0.00814759	0.00473331	0.00921153	0.00745968	0.0131189	0.00354013	0.00196748	0.00587828	0.0085257	0.0038654	0.00435292	0.0100364	0.00993799	0.00318635	0.00809464	0.00343771	0.0095361	0.00484567	0.00872542
-9.37	0.0055295	0.00760976	0.000191402	0.00447766	0.00318807	0.00882726	0.00565718	0.00457311	0.000950921	0.00757705	0.00298816	0.00178142	0.00137306	0.00516964	0.00703519	0.00476508	0.00345209	0.00678055	0.012065	0.00176285	0.0100122	0.0029165	0.00336933	0.00547105	0.000868955	0.00734735	0.00560753	0.00170203	0.00791611	0.00328105	0.00817908	0.00475506	0.00924454	0.00748816	0.0131601	0.0035569	0.00197894	0.00590197	0.00855782	0.00388422	0.00437237	0.0100729	0.00997507	0.00320257	0.00812718	0.00345496	0.00956998	0.00486654	0.00875985
-9.36	0.00555356	0.0076377	0.000193108	0.00449961	0.00320466	0.00885652	0.00568256	0.00459406	0.000957466	0.00760506	0.00300359	0.00179249	0.00138185	0.00519346	0.00706249	0.00478795	0.00346898	0.00680835	0.0121018	0.00177341	0.0100457	0.00293164	0.00338622	0.00549577	0.000874938	0.00737573	0.0056322	0.00171218	0.0079483	0.00329826	0.00821068	0.00477691	0.00927767	0.00751675	0.0132014	0.00357376	0.00199047	0.00592575	0.00859005	0.00390313	0.0043919	0.0101096	0.0100123	0.00321887	0.00815984	0.00347231	0.00960397	0.0048875	0.00879441
-9.35	0.00557772	0.00766573	0.000194829	0.00452166	0.00322133	0.00888588	0.00570806	0.00461511	0.000964056	0.00763316	0.0030191	0.00180363	0.0013907	0.00521738	0.00708989	0.00481092	0.00348596	0.00683626	0.0121388	0.00178404	0.0100794	0.00294686	0.00340318	0.0055206	0.000880962	0.00740422	0.00565697	0.0017224	0.00798063	0.00331555	0.00824241	0.00479886	0.00931092	0.00754544	0.0132428	0.0035907	0.00200207	0.00594962	0.00862241	0.00392214	0.00441152	0.0101464	0.0100496	0.00323526	0.00819264	0.00348974	0.00963809	0.00490855	0.00882912
-9.34	0.00560199	0.00769387	0.000196566	0.00454382	0.00323809	0.00891534	0.00573368	0.00463625	0.000970691	0.00766137	0.00303469	0.00181483	0.00139961	0.00524141	0.00711739	0.00483401	0.00350302	0.00686428	0.0121758	0.00179473	0.0101132	0.00296217	0.00342024	0.00554554	0.000887027	0.00743283	0.00568185	0.00173268	0.00801308	0.00333294	0.00827426	0.00482092	0.00934428	0.00757425	0.0132843	0.00360771	0.00201373	0.00597359	0.00865489	0.00394124	0.00443123	0.0101833	0.0100871	0.00325173	0.00822557	0.00350725	0.00967233	0.0049297	0.00886396
-9.33	0.00562636	0.00772211	0.000198318	0.00456609	0.00325494	0.0089449	0.00575941	0.0046575	0.000977372	0.00768968	0.00305036	0.00182611	0.00140857	0.00526556	0.00714501	0.00485721	0.00352016	0.00689242	0.012213	0.00180549	0.0101471	0.00297755	0.00343738	0.0055706	0.000893134	0.00746154	0.00570683	0.00174302	0.00804567	0.00335042	0.00830624	0.00484307	0.00937777	0.00760317	0.013326	0.00362481	0.00202546	0.00599766	0.00868749	0.00396043	0.00445103	0.0102204	0.0101248	0.00326828	0.00825863	0.00352486	0.00970669	0.00495093	0.00889894
-9.32	0.00565084	0.00775046	0.000200086	0.00458847	0.00327188	0.00897456	0.00578525	0.00467883	0.000984099	0.0077181	0.00306611	0.00183746	0.00141759	0.00528981	0.00717273	0.00488051	0.00353739	0.00692067	0.0122503	0.00181631	0.0101811	0.00299301	0.0034546	0.00559576	0.000899283	0.00749036	0.00573193	0.00175342	0.00807839	0.00336799	0.00833834	0.00486533	0.00941137	0.00763219	0.0133678	0.00364198	0.00203726	0.00602183	0.00872022	0.00397972	0.00447092	0.0102576	0.0101626	0.00328491	0.00829183	0.00354255	0.00974117	0.00497226	0.00893405
-9.31	0.00567543	0.00777891	0.000201869	0.00461096	0.00328891	0.00900431	0.00581121	0.00470027	0.000990872	0.00774662	0.00308194	0.00184887	0.00142667	0.00531418	0.00720056	0.00490393	0.0035547	0.00694904	0.0122877	0.00182719	0.0102153	0.00300855	0.00347191	0.00562105	0.000905475	0.0075193	0.00575714	0.00176389	0.00811124	0.00338565	0.00837056	0.00488769	0.00944509	0.00766133	0.0134097	0.00365924	0.00204913	0.00604609	0.00875307	0.0039991	0.00449089	0.0102949	0.0102005	0.00330164	0.00832516	0.00356033	0.00977577	0.00499367	0.00896931
-9.3	0.00570012	0.00780747	0.000203669	0.00463356	0.00330602	0.00903416	0.00583729	0.0047218	0.000997692	0.00777525	0.00309786	0.00186036	0.00143581	0.00533866	0.00722849	0.00492747	0.00357209	0.00697753	0.0123252	0.00183814	0.0102495	0.00302417	0.00348931	0.00564644	0.000911709	0.00754835	0.00578246	0.00177441	0.00814423	0.0034034	0.00840291	0.00491015	0.00947894	0.00769058	0.0134518	0.00367658	0.00206107	0.00607045	0.00878604	0.00401857	0.00451096	0.0103324	0.0102385	0.00331844	0.00835862	0.00357821	0.0098105	0.00501518	0.0090047
-9.29	0.00572492	0.00783613	0.000205484	0.00465627	0.00332323	0.00906412	0.00586348	0.00474344	0.00100456	0.00780398	0.00311385	0.00187192	0.001445	0.00536325	0.00725654	0.00495111	0.00358957	0.00700613	0.0123628	0.00184916	0.0102839	0.00303987	0.00350679	0.00567195	0.000917986	0.0075775	0.00580789	0.001785	0.00817735	0.00342125	0.00843538	0.00493271	0.00951291	0.00771994	0.013494	0.00369401	0.00207307	0.00609491	0.00881913	0.00403814	0.00453111	0.01037	0.0102767	0.00333533	0.00839222	0.00359617	0.00984535	0.00503678	0.00904023
-9.28	0.00574983	0.00786489	0.000207316	0.00467909	0.00334052	0.00909417	0.0058898	0.00476517	0.00101147	0.00783282	0.00312993	0.00188355	0.00145426	0.00538796	0.00728469	0.00497487	0.00360714	0.00703485	0.0124006	0.00186024	0.0103183	0.00305566	0.00352436	0.00569758	0.000924306	0.00760678	0.00583344	0.00179565	0.00821061	0.00343919	0.00846798	0.00495538	0.009547	0.00774941	0.0135363	0.00371151	0.00208515	0.00611947	0.00885235	0.0040578	0.00455136	0.0104077	0.0103151	0.00335231	0.00842595	0.00361422	0.00988032	0.00505848	0.00907591
-9.27	0.00577484	0.00789376	0.000209163	0.00470202	0.0033579	0.00912432	0.00591623	0.004787	0.00101843	0.00786177	0.00314609	0.00189525	0.00146357	0.00541278	0.00731295	0.00499874	0.00362479	0.00706369	0.0124384	0.00187139	0.0103529	0.00307152	0.00354202	0.00572332	0.00093067	0.00763616	0.00585909	0.00180637	0.008244	0.00345722	0.0085007	0.00497815	0.00958121	0.00777899	0.0135788	0.0037291	0.0020973	0.00614412	0.0088857	0.00407756	0.00457169	0.0104456	0.0103536	0.00336938	0.00845982	0.00363236	0.00991542	0.00508027	0.00911172
-9.26	0.00579997	0.00792274	0.000211028	0.00472506	0.00337538	0.00915457	0.00594277	0.00480893	0.00102544	0.00789082	0.00316234	0.00190703	0.00147294	0.00543771	0.00734133	0.00502273	0.00364253	0.00709265	0.0124764	0.0018826	0.0103876	0.00308747	0.00355977	0.00574918	0.000937078	0.00766566	0.00588486	0.00181715	0.00827752	0.00347535	0.00853355	0.00500103	0.00961554	0.00780869	0.0136214	0.00374677	0.00210951	0.00616888	0.00891917	0.00409742	0.00459211	0.0104836	0.0103922	0.00338653	0.00849382	0.00365059	0.00995064	0.00510215	0.00914768
-9.25	0.0058252	0.00795182	0.000212909	0.00474822	0.00339294	0.00918492	0.00596944	0.00483096	0.0010325	0.00791998	0.00317867	0.00191887	0.00148238	0.00546276	0.00736981	0.00504683	0.00366036	0.00712172	0.0125145	0.00189388	0.0104225	0.0031035	0.00357761	0.00577515	0.000943529	0.00769527	0.00591074	0.00182799	0.00831119	0.00349358	0.00856653	0.00502401	0.00965	0.0078385	0.0136641	0.00376453	0.0021218	0.00619373	0.00895277	0.00411737	0.00461263	0.0105218	0.010431	0.00340377	0.00852796	0.00366892	0.00998599	0.00512412	0.00918378
-9.24	0.00585055	0.00798101	0.000214807	0.00477149	0.0034106	0.00921537	0.00599623	0.0048531	0.00103961	0.00794925	0.00319508	0.0019308	0.00149187	0.00548792	0.0073984	0.00507105	0.00367827	0.00715091	0.0125527	0.00190523	0.0104574	0.00311962	0.00359554	0.00580124	0.000950025	0.007725	0.00593674	0.0018389	0.00834499	0.0035119	0.00859964	0.0050471	0.00968458	0.00786842	0.013707	0.00378237	0.00213416	0.00621869	0.00898649	0.00413742	0.00463324	0.0105601	0.0104699	0.00342109	0.00856224	0.00368734	0.0100215	0.0051462	0.00922002
-9.23	0.005876	0.00801031	0.000216721	0.00479488	0.00342835	0.00924592	0.00602314	0.00487533	0.00104676	0.00797863	0.00321158	0.00194279	0.00150142	0.0055132	0.0074271	0.00509539	0.00369627	0.00718023	0.012591	0.00191665	0.0104925	0.00313582	0.00361355	0.00582745	0.000956566	0.00775484	0.00596285	0.00184988	0.00837892	0.00353031	0.00863287	0.0050703	0.00971928	0.00789846	0.01375	0.00380029	0.0021466	0.00624374	0.00902034	0.00415757	0.00465394	0.0105985	0.010509	0.00343851	0.00859665	0.00370584	0.0100571	0.00516836	0.0092564
-9.22	0.00590156	0.00803971	0.000218653	0.00481838	0.00344619	0.00927658	0.00605017	0.00489767	0.00105397	0.00800811	0.00322816	0.00195486	0.00151104	0.0055386	0.00745592	0.00511984	0.00371436	0.00720966	0.0126294	0.00192814	0.0105276	0.0031521	0.00363166	0.00585378	0.000963152	0.0077848	0.00598907	0.00186092	0.008413	0.00354883	0.00866623	0.0050936	0.00975411	0.00792862	0.0137931	0.0038183	0.0021591	0.0062689	0.00905432	0.00417781	0.00467473	0.0106371	0.0105482	0.00345601	0.00863121	0.00372445	0.0100928	0.00519062	0.00929293
-9.21	0.00592724	0.00806922	0.000220602	0.00484199	0.00346412	0.00930733	0.00607732	0.0049201	0.00106122	0.00803771	0.00324483	0.00196701	0.00152072	0.00556411	0.00748485	0.0051444	0.00373254	0.00723921	0.012668	0.00193969	0.0105629	0.00316846	0.00364986	0.00588023	0.000969783	0.00781487	0.00601541	0.00187202	0.00844721	0.00356744	0.00869972	0.005117	0.00978906	0.00795888	0.0138364	0.00383639	0.00217168	0.00629416	0.00908843	0.00419816	0.00469562	0.0106758	0.0105875	0.0034736	0.0086659	0.00374314	0.0101286	0.00521298	0.0093296
-9.2	0.00595303	0.00809884	0.000222568	0.00486572	0.00348215	0.00933819	0.00610459	0.00494265	0.00106853	0.00806741	0.00326158	0.00197923	0.00153046	0.00558974	0.00751389	0.00516909	0.0037508	0.00726889	0.0127067	0.00195132	0.0105983	0.00318492	0.00366815	0.00590679	0.00097646	0.00784506	0.00604187	0.00188319	0.00848156	0.00358614	0.00873334	0.00514052	0.00982414	0.00798927	0.0138798	0.00385457	0.00218433	0.00631952	0.00912266	0.0042186	0.0047166	0.0107147	0.010627	0.00349129	0.00870073	0.00376193	0.0101646	0.00523544	0.00936641
-9.19	0.00597893	0.00812857	0.000224552	0.00488957	0.00350027	0.00936915	0.00613198	0.00496529	0.00107588	0.00809723	0.00327843	0.00199153	0.00154026	0.00561549	0.00754304	0.0051939	0.00376916	0.00729869	0.0127455	0.00196301	0.0106339	0.00320145	0.00368653	0.00593348	0.000983183	0.00787536	0.00606844	0.00189443	0.00851606	0.00360495	0.00876709	0.00516414	0.00985935	0.00801977	0.0139233	0.00387284	0.00219706	0.00634498	0.00915703	0.00423914	0.00473767	0.0107537	0.0106667	0.00350906	0.0087357	0.00378081	0.0102007	0.00525799	0.00940337
-9.18	0.00600494	0.00815841	0.000226554	0.00491354	0.00351848	0.00940021	0.0061595	0.00498804	0.00108329	0.00812715	0.00329535	0.0020039	0.00155012	0.00564136	0.0075723	0.00521882	0.0037876	0.00732861	0.0127844	0.00197477	0.0106695	0.00321808	0.003705	0.00596029	0.000989952	0.00790579	0.00609513	0.00190574	0.00855069	0.00362385	0.00880097	0.00518787	0.00989468	0.00805038	0.013967	0.00389119	0.00220985	0.00637054	0.00919152	0.00425979	0.00475884	0.0107928	0.0107065	0.00352692	0.00877081	0.00379979	0.010237	0.00528063	0.00944048
-9.17	0.00603107	0.00818836	0.000228573	0.00493762	0.00353679	0.00943138	0.00618714	0.00501089	0.00109074	0.00815718	0.00331237	0.00201635	0.00156005	0.00566735	0.00760168	0.00524386	0.00380614	0.00735865	0.0128234	0.00198661	0.0107053	0.00323479	0.00372357	0.00598722	0.000996768	0.00793633	0.00612193	0.00191711	0.00858546	0.00364286	0.00883498	0.00521171	0.00993013	0.00808112	0.0140108	0.00390963	0.00222273	0.00639621	0.00922615	0.00428053	0.0047801	0.0108321	0.0107464	0.00354487	0.00880607	0.00381887	0.0102733	0.00530338	0.00947773
-9.16	0.00605731	0.00821842	0.00023061	0.00496182	0.00355519	0.00946265	0.0062149	0.00503385	0.00109825	0.00818733	0.00332947	0.00202888	0.00157004	0.00569345	0.00763117	0.00526903	0.00382477	0.00738881	0.0128625	0.00199851	0.0107412	0.00325158	0.00374222	0.00601427	0.00100363	0.00796698	0.00614886	0.00192855	0.00862038	0.00366196	0.00886912	0.00523567	0.00996572	0.00811197	0.0140548	0.00392816	0.00223568	0.00642198	0.0092609	0.00430137	0.00480146	0.0108715	0.0107865	0.00356292	0.00884146	0.00383803	0.0103098	0.00532622	0.00951513
-9.15	0.00608366	0.00824859	0.000232666	0.00498614	0.00357369	0.00949402	0.00624279	0.00505691	0.00110581	0.00821759	0.00334667	0.00204148	0.00158009	0.00571968	0.00766078	0.00529431	0.00384348	0.0074191	0.0129018	0.00201049	0.0107772	0.00326847	0.00376097	0.00604144	0.00101054	0.00799776	0.0061759	0.00194006	0.00865543	0.00368116	0.0089034	0.00525973	0.0100014	0.00814294	0.0140989	0.00394677	0.0022487	0.00644786	0.00929578	0.00432232	0.00482291	0.0109111	0.0108268	0.00358105	0.008877	0.0038573	0.0103465	0.00534916	0.00955268
-9.14	0.00611013	0.00827886	0.00023474	0.00501057	0.00359229	0.0095255	0.00627081	0.00508008	0.00111342	0.00824795	0.00336395	0.00205417	0.00159021	0.00574603	0.0076905	0.00531972	0.00386229	0.00744951	0.0129412	0.00202254	0.0108133	0.00328544	0.00377982	0.00606873	0.0010175	0.00802866	0.00620306	0.00195164	0.00869063	0.00370047	0.0089378	0.0052839	0.0100373	0.00817402	0.0141431	0.00396548	0.0022618	0.00647384	0.0093308	0.00434337	0.00484446	0.0109508	0.0108672	0.00359928	0.00891268	0.00387666	0.0103832	0.0053722	0.00959038
-9.13	0.00613671	0.00830925	0.000236832	0.00503513	0.00361098	0.00955708	0.00629895	0.00510335	0.00112108	0.00827843	0.00338132	0.00206693	0.0016004	0.00577249	0.00772034	0.00534524	0.0038812	0.00748005	0.0129807	0.00203466	0.0108496	0.0033025	0.00379876	0.00609615	0.0010245	0.00805967	0.00623034	0.00196328	0.00872598	0.00371987	0.00897234	0.00530818	0.0100732	0.00820523	0.0141875	0.00398427	0.00227498	0.00649992	0.00936595	0.00436452	0.0048661	0.0109907	0.0109077	0.0036176	0.0089485	0.00389612	0.0104201	0.00539534	0.00962822
-9.12	0.00616341	0.00833976	0.000238943	0.00505981	0.00362978	0.00958876	0.00632721	0.00512673	0.0011288	0.00830903	0.00339878	0.00207977	0.00161065	0.00579908	0.00775029	0.00537089	0.00390019	0.00751071	0.0130203	0.00204685	0.0108859	0.00331964	0.0038178	0.00612369	0.00103156	0.00809081	0.00625774	0.001975	0.00876146	0.00373938	0.00900702	0.00533257	0.0101093	0.00823655	0.014232	0.00400315	0.00228823	0.00652611	0.00940123	0.00438577	0.00488784	0.0110307	0.0109484	0.00363602	0.00898447	0.00391568	0.0104571	0.00541858	0.00966621
-9.11	0.00619023	0.00837037	0.000241073	0.00508461	0.00364866	0.00962055	0.00635561	0.00515022	0.00113657	0.00833973	0.00341633	0.00209269	0.00162096	0.0058258	0.00778036	0.00539667	0.00391928	0.0075415	0.0130601	0.00205912	0.0109224	0.00333688	0.00383693	0.00615136	0.00103866	0.00812206	0.00628526	0.00198678	0.00879709	0.00375899	0.00904182	0.00535708	0.0101456	0.008268	0.0142766	0.00402212	0.00230156	0.0065524	0.00943664	0.00440713	0.00490968	0.0110708	0.0109893	0.00365453	0.00902058	0.00393533	0.0104943	0.00544192	0.00970436
-9.1	0.00621716	0.0084011	0.000243222	0.00510953	0.00366765	0.00965245	0.00638413	0.00517382	0.00114439	0.00837055	0.00343397	0.00210569	0.00163134	0.00585263	0.00781055	0.00542256	0.00393846	0.00757242	0.0130999	0.00207146	0.0109591	0.00335421	0.00385615	0.00617915	0.00104581	0.00815344	0.00631291	0.00199864	0.00883287	0.0037787	0.00907677	0.0053817	0.0101819	0.00829956	0.0143214	0.00404118	0.00231497	0.0065788	0.00947219	0.00442859	0.00493161	0.0111111	0.0110303	0.00367313	0.00905684	0.00395509	0.0105315	0.00546536	0.00974265
-9.09	0.00624421	0.00843193	0.00024539	0.00513457	0.00368674	0.00968445	0.00641278	0.00519752	0.00115227	0.00840149	0.0034517	0.00211878	0.00164179	0.00587959	0.00784085	0.00544858	0.00395773	0.00760346	0.0131399	0.00208387	0.0109958	0.00337162	0.00387547	0.00620707	0.00105301	0.00818493	0.00634067	0.00201057	0.00886879	0.00379851	0.00911184	0.00540643	0.0102184	0.00833124	0.0143664	0.00406033	0.00232845	0.00660531	0.00950787	0.00445015	0.00495365	0.0111516	0.0110714	0.00369183	0.00909325	0.00397494	0.0105689	0.0054889	0.0097811
-9.08	0.00627138	0.00846289	0.000247577	0.00515973	0.00370592	0.00971656	0.00644155	0.00522133	0.0011602	0.00843254	0.00346952	0.00213194	0.00165231	0.00590668	0.00787127	0.00547473	0.0039771	0.00763463	0.01318	0.00209636	0.0110327	0.00338913	0.00389489	0.00623511	0.00106026	0.00821655	0.00636856	0.00202257	0.00890486	0.00381843	0.00914705	0.00543127	0.010255	0.00836305	0.0144114	0.00407957	0.00234202	0.00663192	0.00954368	0.00447182	0.00497578	0.0111921	0.0111127	0.00371062	0.0091298	0.00399489	0.0106065	0.00551255	0.00981969
-9.07	0.00629866	0.00849395	0.000249784	0.00518502	0.00372521	0.00974877	0.00647046	0.00524525	0.00116818	0.0084637	0.00348744	0.00214519	0.00166289	0.00593389	0.00790181	0.005501	0.00399656	0.00766592	0.0132203	0.00210892	0.0110696	0.00340673	0.00391441	0.00626328	0.00106756	0.00824829	0.00639656	0.00203464	0.00894107	0.00383845	0.0091824	0.00545623	0.0102918	0.00839498	0.0144566	0.0040989	0.00235566	0.00665864	0.00957963	0.0044936	0.00499801	0.0112329	0.0111542	0.00372951	0.00916649	0.00401495	0.0106442	0.00553629	0.00985844
-9.06	0.00632607	0.00852513	0.00025201	0.00521043	0.00374459	0.00978109	0.00649949	0.00526928	0.00117622	0.00849498	0.00350544	0.00215851	0.00167354	0.00596122	0.00793246	0.0055274	0.00401612	0.00769735	0.0132606	0.00212156	0.0111068	0.00342442	0.00393403	0.00629158	0.00107491	0.00828015	0.0064247	0.00204678	0.00897743	0.00385858	0.00921789	0.00548131	0.0103286	0.00842702	0.014502	0.00411833	0.00236938	0.00668547	0.00961572	0.00451548	0.00502034	0.0112738	0.0111958	0.00374849	0.00920334	0.0040351	0.010682	0.00556014	0.00989735
-9.05	0.00635359	0.00855643	0.000254257	0.00523597	0.00376408	0.00981352	0.00652866	0.00529343	0.00118432	0.00852637	0.00352354	0.00217192	0.00168426	0.00598868	0.00796324	0.00555392	0.00403577	0.0077289	0.0133011	0.00213427	0.011144	0.0034422	0.00395374	0.00632	0.00108231	0.00831214	0.00645295	0.00205899	0.00901394	0.00387882	0.00925351	0.0055065	0.0103657	0.0084592	0.0145475	0.00413784	0.00238319	0.00671241	0.00965194	0.00453747	0.00504277	0.0113148	0.0112376	0.00376757	0.00924033	0.00405535	0.0107199	0.00558408	0.0099364
-9.04	0.00638123	0.00858783	0.000256523	0.00526163	0.00378366	0.00984606	0.00655796	0.00531768	0.00119247	0.00855788	0.00354174	0.00218542	0.00169504	0.00601627	0.00799414	0.00558057	0.00405552	0.00776058	0.0133417	0.00214706	0.0111813	0.00346007	0.00397355	0.00634856	0.00108976	0.00834425	0.00648133	0.00207128	0.0090506	0.00389916	0.00928927	0.0055318	0.0104028	0.00849149	0.0145931	0.00415745	0.00239707	0.00673945	0.0096883	0.00455957	0.0050653	0.011356	0.0112795	0.00378675	0.00927747	0.00407571	0.010758	0.00560814	0.00997561
-9.03	0.006409	0.00861936	0.00025881	0.00528742	0.00380335	0.0098787	0.00658739	0.00534204	0.00120068	0.0085895	0.00356003	0.002199	0.0017059	0.00604398	0.00802515	0.00560735	0.00407537	0.00779239	0.0133824	0.00215993	0.0112188	0.00347804	0.00399346	0.00637724	0.00109727	0.00837648	0.00650984	0.00208364	0.00908741	0.0039196	0.00932517	0.00555722	0.0104401	0.00852391	0.0146389	0.00417715	0.00241103	0.00676661	0.00972479	0.00458177	0.00508793	0.0113973	0.0113216	0.00380603	0.00931476	0.00409617	0.0107962	0.00563229	0.010015
-9.02	0.00643688	0.008651	0.000261116	0.00531333	0.00382314	0.00991145	0.00661695	0.00536651	0.00120894	0.00862125	0.00357841	0.00221266	0.00171682	0.00607182	0.00805629	0.00563426	0.00409531	0.00782434	0.0134233	0.00217287	0.0112564	0.0034961	0.00401347	0.00640605	0.00110482	0.00840884	0.00653847	0.00209608	0.00912436	0.00394016	0.0093612	0.00558276	0.0104775	0.00855645	0.0146848	0.00419695	0.00242508	0.00679387	0.00976143	0.00460408	0.00511066	0.0114388	0.0113639	0.0038254	0.0093522	0.00411673	0.0108346	0.00565655	0.0100545
-9.01	0.00646488	0.00868276	0.000263444	0.00533937	0.00384304	0.00994431	0.00664664	0.0053911	0.00121726	0.00865311	0.00359689	0.00222641	0.00172782	0.00609979	0.00808754	0.0056613	0.00411536	0.00785641	0.0134643	0.0021859	0.0112942	0.00351425	0.00403358	0.00643499	0.00111243	0.00844133	0.00656722	0.00210858	0.00916147	0.00396082	0.00939738	0.00560842	0.010515	0.00858911	0.0147309	0.00421684	0.00243921	0.00682124	0.0097982	0.0046265	0.0051335	0.0114804	0.0114063	0.00384487	0.00938979	0.00413739	0.0108731	0.00568092	0.0100942
-9	0.00649301	0.00871463	0.000265792	0.00536554	0.00386304	0.00997728	0.00667647	0.0054158	0.00122564	0.00868509	0.00361546	0.00224024	0.00173888	0.00612789	0.00811892	0.00568846	0.0041355	0.00788862	0.0135054	0.00219899	0.011332	0.0035325	0.00405379	0.00646406	0.00112009	0.00847393	0.0065961	0.00212117	0.00919873	0.00398159	0.00943369	0.00563419	0.0105527	0.0086219	0.0147771	0.00423682	0.00245342	0.00684873	0.0098351	0.00464903	0.00515643	0.0115222	0.0114488	0.00386445	0.00942753	0.00415816	0.0109117	0.00570539	0.010134
-8.99	0.00652126	0.00874662	0.000268161	0.00539184	0.00388314	0.0100104	0.00670643	0.00544061	0.00123408	0.00871718	0.00363413	0.00225416	0.00175002	0.00615612	0.00815042	0.00571576	0.00415573	0.00792095	0.0135466	0.00221217	0.01137	0.00355084	0.00407411	0.00649327	0.0011278	0.00850667	0.00662511	0.00213383	0.00923614	0.00400247	0.00947015	0.00566008	0.0105905	0.00865482	0.0148235	0.0042569	0.00246771	0.00687632	0.00987215	0.00467167	0.00517947	0.0115642	0.0114915	0.00388412	0.00946542	0.00417904	0.0109504	0.00572996	0.010174
-8.98	0.00654963	0.00877872	0.000270552	0.00541827	0.00390335	0.0100435	0.00673652	0.00546554	0.00124257	0.0087494	0.00365289	0.00226816	0.00176123	0.00618447	0.00818204	0.00574319	0.00417607	0.00795342	0.013588	0.00222543	0.0114081	0.00356928	0.00409452	0.00652261	0.00113556	0.00853953	0.00665425	0.00214656	0.0092737	0.00402346	0.00950675	0.00568609	0.0106285	0.00868786	0.01487	0.00427707	0.00248208	0.00690403	0.00990934	0.00469442	0.00520261	0.0116062	0.0115344	0.00390389	0.00950347	0.00420001	0.0109893	0.00575464	0.0102141
-8.97	0.00657813	0.00881095	0.000272963	0.00544482	0.00392366	0.0100768	0.00676675	0.00549058	0.00125112	0.00878173	0.00367176	0.00228226	0.00177251	0.00621296	0.00821378	0.00577075	0.00419651	0.00798603	0.0136294	0.00223877	0.0114464	0.00358781	0.00411504	0.00655207	0.00114338	0.00857252	0.00668352	0.00215937	0.00931141	0.00404456	0.00954349	0.00571222	0.0106666	0.00872103	0.0149166	0.00429734	0.00249654	0.00693184	0.00994667	0.00471728	0.00522585	0.0116485	0.0115775	0.00392376	0.00954167	0.00422109	0.0110284	0.00577943	0.0102544
-8.96	0.00660675	0.00884329	0.000275396	0.00547151	0.00394408	0.0101103	0.00679712	0.00551573	0.00125973	0.00881418	0.00369071	0.00229643	0.00178386	0.00624158	0.00824565	0.00579844	0.00421704	0.00801876	0.013671	0.00225218	0.0114848	0.00360644	0.00413566	0.00658168	0.00115125	0.00860563	0.00671291	0.00217226	0.00934928	0.00406576	0.00958037	0.00573848	0.0107048	0.00875432	0.0149634	0.0043177	0.00251109	0.00695977	0.00998413	0.00474025	0.0052492	0.0116909	0.0116207	0.00394373	0.00958002	0.00424228	0.0110676	0.00580432	0.0102949
-8.95	0.00663549	0.00887576	0.000277851	0.00549832	0.0039646	0.0101438	0.00682762	0.005541	0.0012684	0.00884676	0.00370977	0.0023107	0.00179528	0.00627033	0.00827764	0.00582626	0.00423768	0.00805163	0.0137128	0.00226568	0.0115233	0.00362517	0.00415638	0.00661141	0.00115918	0.00863888	0.00674243	0.00218522	0.0093873	0.00408709	0.00961739	0.00576485	0.0107432	0.00878774	0.0150103	0.00433816	0.00252572	0.00698781	0.0100217	0.00476333	0.00527265	0.0117334	0.011664	0.00396381	0.00961853	0.00426358	0.0111069	0.00582932	0.0103355
-8.94	0.00666436	0.00890834	0.000280328	0.00552527	0.00398523	0.0101774	0.00685826	0.00556639	0.00127713	0.00887945	0.00372893	0.00232506	0.00180678	0.00629922	0.00830976	0.00585422	0.00425842	0.00808464	0.0137546	0.00227926	0.0115619	0.00364399	0.00417721	0.00664128	0.00116716	0.00867225	0.00677209	0.00219826	0.00942548	0.00410852	0.00965455	0.00579134	0.0107816	0.00882129	0.0150574	0.00435872	0.00254043	0.00701597	0.0100595	0.00478653	0.00529621	0.0117761	0.0117075	0.00398399	0.00965719	0.00428498	0.0111463	0.00585443	0.0103763
-8.93	0.00669336	0.00894104	0.000282826	0.00555235	0.00400597	0.0102111	0.00688903	0.00559189	0.00128592	0.00891226	0.00374818	0.0023395	0.00181835	0.00632823	0.008342	0.00588231	0.00427926	0.00811778	0.0137966	0.00229291	0.0116007	0.00366291	0.00419814	0.00667129	0.0011752	0.00870575	0.00680187	0.00221138	0.00946381	0.00413006	0.00969186	0.00581795	0.0108203	0.00885496	0.0151047	0.00437937	0.00255523	0.00704424	0.0100974	0.00480983	0.00531987	0.011819	0.0117512	0.00400427	0.009696	0.00430649	0.0111859	0.00587965	0.0104173
-8.92	0.00672248	0.00897386	0.000285347	0.00557956	0.00402682	0.010245	0.00691995	0.00561751	0.00129477	0.0089452	0.00376754	0.00235404	0.00183	0.00635739	0.00837436	0.00591054	0.0043002	0.00815106	0.0138387	0.00230666	0.0116395	0.00368193	0.00421918	0.00670143	0.00118329	0.00873938	0.00683178	0.00222458	0.00950229	0.00415172	0.00972932	0.00584469	0.0108591	0.00888877	0.0151521	0.00440013	0.00257011	0.00707262	0.0101354	0.00483326	0.00534364	0.011862	0.0117951	0.00402465	0.00973497	0.00432811	0.0112257	0.00590497	0.0104584
-8.91	0.00675173	0.0090068	0.000287891	0.00560691	0.00404777	0.010279	0.006951	0.00564325	0.00130368	0.00897826	0.00378699	0.00236867	0.00184172	0.00638667	0.00840685	0.0059389	0.00432125	0.00818447	0.013881	0.00232048	0.0116786	0.00370105	0.00424032	0.0067317	0.00119143	0.00877314	0.00686183	0.00223785	0.00954094	0.00417349	0.00976692	0.00587155	0.010898	0.0089227	0.0151996	0.00442098	0.00258509	0.00710112	0.0101736	0.00485679	0.00536752	0.0119052	0.0118391	0.00404514	0.0097741	0.00434983	0.0112655	0.00593041	0.0104996
-8.9	0.0067811	0.00903986	0.000290457	0.00563439	0.00406883	0.010313	0.00698219	0.0056691	0.00131266	0.00901144	0.00380655	0.00238338	0.00185351	0.00641609	0.00843947	0.0059674	0.00434239	0.00821802	0.0139234	0.00233438	0.0117177	0.00372027	0.00426156	0.00676212	0.00119964	0.00880703	0.00689201	0.00225121	0.00957974	0.00419538	0.00980466	0.00589853	0.010937	0.00895677	0.0152473	0.00444193	0.00260015	0.00712973	0.0102119	0.00488044	0.0053915	0.0119485	0.0118832	0.00406573	0.00981339	0.00437166	0.0113056	0.00595595	0.0105411
-8.89	0.0068106	0.00907304	0.000293046	0.005662	0.00409001	0.0103472	0.00701352	0.00569507	0.00132169	0.00904474	0.0038262	0.00239819	0.00186538	0.00644564	0.00847221	0.00599604	0.00436364	0.00825171	0.0139659	0.00234837	0.011757	0.00373958	0.00428292	0.00679267	0.0012079	0.00884105	0.00692232	0.00226464	0.0096187	0.00421738	0.00984255	0.00592564	0.0109762	0.00899096	0.0152951	0.00446298	0.00261529	0.00715845	0.0102504	0.00490421	0.00541559	0.011992	0.0119276	0.00408642	0.00985283	0.00439361	0.0113457	0.00598161	0.0105827
-8.88	0.00684024	0.00910635	0.000295658	0.00568975	0.00411129	0.0103815	0.007045	0.00572117	0.00133079	0.00907816	0.00384596	0.00241309	0.00187733	0.00647534	0.00850508	0.00602481	0.004385	0.00828553	0.0140085	0.00236245	0.0117964	0.003759	0.00430438	0.00682336	0.00121621	0.00887521	0.00695276	0.00227815	0.00965781	0.00423949	0.00988058	0.00595287	0.0110155	0.00902528	0.0153431	0.00448413	0.00263053	0.0071873	0.010289	0.00492809	0.00543978	0.0120357	0.0119721	0.00410722	0.00989244	0.00441566	0.011386	0.00600737	0.0106244
-8.87	0.00687	0.00913978	0.000298293	0.00571764	0.00413268	0.010416	0.00707661	0.00574738	0.00133995	0.00911171	0.00386582	0.00242808	0.00188935	0.00650516	0.00853808	0.00605372	0.00440646	0.0083195	0.0140513	0.0023766	0.011836	0.00377852	0.00432595	0.00685418	0.00122459	0.00890949	0.00698334	0.00229175	0.00969709	0.00426172	0.00991877	0.00598023	0.011055	0.00905974	0.0153912	0.00450538	0.00264585	0.00721625	0.0103278	0.00495209	0.00546408	0.0120795	0.0120168	0.00412813	0.0099322	0.00443783	0.0114265	0.00603325	0.0106664
-8.86	0.00689989	0.00917333	0.000300952	0.00574566	0.00415419	0.0104505	0.00710837	0.00577371	0.00134917	0.00914538	0.00388578	0.00244317	0.00190145	0.00653513	0.0085712	0.00608277	0.00442802	0.0083536	0.0140942	0.00239085	0.0118756	0.00379814	0.00434762	0.00688515	0.00123302	0.00894391	0.00701405	0.00230543	0.00973652	0.00428407	0.0099571	0.00600771	0.0110946	0.00909432	0.0154395	0.00452673	0.00266127	0.00724533	0.0103667	0.0049762	0.0054885	0.0121234	0.0120616	0.00414915	0.00997212	0.0044601	0.0114671	0.00605923	0.0107085
-8.85	0.00692991	0.009207	0.000303635	0.00577382	0.00417581	0.0104851	0.00714027	0.00580016	0.00135846	0.00917918	0.00390584	0.00245835	0.00191363	0.00656523	0.00860446	0.00611196	0.00444969	0.00838785	0.0141372	0.00240517	0.0119155	0.00381786	0.00436941	0.00691626	0.00124151	0.00897846	0.0070449	0.00231918	0.00977612	0.00430654	0.00999558	0.00603532	0.0111344	0.00912904	0.0154879	0.00454818	0.00267677	0.00727452	0.0104057	0.00500043	0.00551302	0.0121676	0.0121066	0.00417027	0.0100122	0.00448249	0.0115078	0.00608533	0.0107507
-8.84	0.00696006	0.0092408	0.000306341	0.00580212	0.00419754	0.0105199	0.00717231	0.00582673	0.00136781	0.0092131	0.00392601	0.00247362	0.00192589	0.00659548	0.00863784	0.00614129	0.00447147	0.00842223	0.0141803	0.00241959	0.0119554	0.00383768	0.0043913	0.0069475	0.00125005	0.00901314	0.00707588	0.00233302	0.00981588	0.00432912	0.0100342	0.00606305	0.0111743	0.00916389	0.0155365	0.00456973	0.00269236	0.00730383	0.0104449	0.00502478	0.00553765	0.0122119	0.0121518	0.00419149	0.0100524	0.00450499	0.0115487	0.00611154	0.0107931
-8.83	0.00699034	0.00927472	0.000309072	0.00583056	0.00421938	0.0105548	0.00720449	0.00585343	0.00137722	0.00924715	0.00394628	0.00248899	0.00193822	0.00662586	0.00867135	0.00617076	0.00449335	0.00845675	0.0142236	0.00243409	0.0119955	0.00385761	0.00441331	0.00697889	0.00125866	0.00904796	0.007107	0.00234695	0.0098558	0.00435182	0.010073	0.00609091	0.0112143	0.00919888	0.0155853	0.00459139	0.00270805	0.00733326	0.0104843	0.00504925	0.00556239	0.0122563	0.0121971	0.00421283	0.0100929	0.00452761	0.0115897	0.00613787	0.0108357
-8.82	0.00702075	0.00930877	0.000311826	0.00585913	0.00424134	0.0105898	0.00723682	0.00588025	0.0013867	0.00928132	0.00396666	0.00250445	0.00195063	0.00665638	0.008705	0.00620037	0.00451534	0.00849142	0.014267	0.00244867	0.0120357	0.00387764	0.00443542	0.00701042	0.00126733	0.00908291	0.00713826	0.00236095	0.00989588	0.00437464	0.0101119	0.00611891	0.0112545	0.009234	0.0156342	0.00461314	0.00272382	0.0073628	0.0105237	0.00507384	0.00558724	0.0123009	0.0122426	0.00423428	0.0101334	0.00455033	0.0116309	0.00616431	0.0108785
-8.81	0.0070513	0.00934294	0.000314606	0.00588785	0.00426341	0.0106249	0.0072693	0.00590719	0.00139624	0.00931562	0.00398714	0.00252001	0.00196313	0.00668704	0.00873877	0.00623012	0.00453744	0.00852623	0.0143106	0.00246335	0.012076	0.00389778	0.00445765	0.0070421	0.00127605	0.009118	0.00716965	0.00237504	0.00993612	0.00439758	0.010151	0.00614702	0.0112949	0.00926925	0.0156832	0.00463501	0.00273969	0.00739247	0.0105634	0.00509855	0.00561221	0.0123457	0.0122883	0.00425583	0.0101741	0.00457317	0.0116722	0.00619086	0.0109214
-8.8	0.00708197	0.00937723	0.00031741	0.0059167	0.00428559	0.0106601	0.00730192	0.00593425	0.00140585	0.00935005	0.00400773	0.00253567	0.0019757	0.00671784	0.00877267	0.00626002	0.00455964	0.00856118	0.0143543	0.00247811	0.0121165	0.00391801	0.00447998	0.00707391	0.00128484	0.00915322	0.00720119	0.00238922	0.00997653	0.00442064	0.0101902	0.00617527	0.0113353	0.00930463	0.0157324	0.00465697	0.00275565	0.00742226	0.0106032	0.00512338	0.00563728	0.0123906	0.0123342	0.00427749	0.010215	0.00459613	0.0117137	0.00621752	0.0109645
-8.79	0.00711279	0.00941165	0.000320239	0.0059457	0.00430789	0.0106955	0.00733468	0.00596144	0.00141553	0.0093846	0.00402842	0.00255142	0.00198835	0.00674879	0.00880671	0.00629006	0.00458196	0.00859627	0.0143981	0.00249296	0.0121571	0.00393836	0.00450243	0.00710587	0.00129368	0.00918858	0.00723286	0.00240347	0.0100171	0.00444382	0.0102296	0.00620365	0.0113759	0.00934016	0.0157818	0.00467904	0.0027717	0.00745216	0.0106431	0.00514832	0.00566247	0.0124357	0.0123802	0.00429927	0.0102561	0.0046192	0.0117553	0.0062443	0.0110078
-8.78	0.00714373	0.0094462	0.000323094	0.00597484	0.00433031	0.0107309	0.0073676	0.00598875	0.00142527	0.00941928	0.00404922	0.00256728	0.00200109	0.00677988	0.00884088	0.00632024	0.00460438	0.00863151	0.0144421	0.0025079	0.0121979	0.00395881	0.00452499	0.00713797	0.00130259	0.00922408	0.00726467	0.00241782	0.0100578	0.00446713	0.0102691	0.00623216	0.0114167	0.00937581	0.0158313	0.00470121	0.00278785	0.00748219	0.0106832	0.00517339	0.00568776	0.012481	0.0124264	0.00432115	0.0102973	0.00464239	0.011797	0.0062712	0.0110512
-8.77	0.00717481	0.00948088	0.000325974	0.00600413	0.00435284	0.0107665	0.00740066	0.00601619	0.00143508	0.00945409	0.00407013	0.00258323	0.0020139	0.00681111	0.00887518	0.00635057	0.00462691	0.00866689	0.0144861	0.00252293	0.0122388	0.00397936	0.00454767	0.00717022	0.00131156	0.00925971	0.00729662	0.00243225	0.0100987	0.00449055	0.0103088	0.0062608	0.0114576	0.00941161	0.0158809	0.00472349	0.00280409	0.00751233	0.0107235	0.00519859	0.00571318	0.0125264	0.0124727	0.00434315	0.0103387	0.00466569	0.0118389	0.00629821	0.0110948
-8.76	0.00720603	0.00951568	0.000328879	0.00603355	0.0043755	0.0108022	0.00743387	0.00604375	0.00144496	0.00948903	0.00409115	0.00259928	0.0020268	0.00684248	0.00890961	0.00638105	0.00464955	0.00870242	0.0145304	0.00253805	0.0122798	0.00400003	0.00457046	0.00720262	0.00132059	0.00929548	0.00732871	0.00244676	0.0101398	0.0045141	0.0103486	0.00628957	0.0114987	0.00944754	0.0159308	0.00474587	0.00282043	0.0075426	0.0107639	0.0052239	0.0057387	0.012572	0.0125193	0.00436526	0.0103803	0.00468911	0.011881	0.00632534	0.0111386
-8.75	0.00723738	0.00955061	0.000331811	0.00606312	0.00439826	0.010838	0.00746723	0.00607144	0.0014549	0.0095241	0.00411227	0.00261543	0.00203978	0.006874	0.00894418	0.00641167	0.00467231	0.0087381	0.0145747	0.00255326	0.012321	0.0040208	0.00459336	0.00723516	0.00132968	0.00933139	0.00736094	0.00246136	0.010181	0.00453777	0.0103886	0.00631848	0.0115399	0.0094836	0.0159807	0.00476836	0.00283686	0.00757299	0.0108044	0.00524934	0.00576434	0.0126178	0.012566	0.00438748	0.010422	0.00471265	0.0119232	0.00635258	0.0111826
-8.74	0.00726887	0.00958567	0.000334768	0.00609284	0.00442115	0.0108739	0.00750074	0.00609925	0.00146492	0.00955929	0.00413351	0.00263168	0.00205284	0.00690567	0.00897888	0.00644243	0.00469517	0.00877392	0.0146192	0.00256856	0.0123623	0.00404167	0.00461637	0.00726785	0.00133883	0.00936744	0.00739331	0.00247605	0.0102225	0.00456157	0.0104288	0.00634751	0.0115812	0.00951981	0.0160309	0.00479096	0.00285338	0.0076035	0.0108451	0.0052749	0.00579009	0.0126637	0.0126129	0.00440981	0.0104639	0.0047363	0.0119655	0.00637995	0.0112267
-8.73	0.00730049	0.00962086	0.000337752	0.0061227	0.00444416	0.01091	0.0075344	0.0061272	0.001475	0.00959462	0.00415485	0.00264803	0.00206599	0.00693748	0.00901371	0.00647335	0.00471815	0.00880988	0.0146638	0.00258395	0.0124037	0.00406266	0.00463951	0.00730068	0.00134805	0.00940362	0.00742583	0.00249083	0.010264	0.00458549	0.0104691	0.00637668	0.0116227	0.00955615	0.0160812	0.00481366	0.00287	0.00763414	0.0108859	0.00530059	0.00581596	0.0127098	0.0126599	0.00443226	0.0105059	0.00476008	0.0120081	0.00640743	0.011271
-8.72	0.00733226	0.00965617	0.000340763	0.00615271	0.00446729	0.0109462	0.00756821	0.00615527	0.00148515	0.00963008	0.00417631	0.00266448	0.00207922	0.00696943	0.00904868	0.00650441	0.00474124	0.008846	0.0147086	0.00259944	0.0124453	0.00408375	0.00466275	0.00733367	0.00135733	0.00943995	0.00745849	0.00250569	0.0103058	0.00460953	0.0105095	0.00640599	0.0116644	0.00959263	0.0161316	0.00483647	0.00288672	0.0076649	0.010927	0.0053264	0.00584195	0.012756	0.0127072	0.00445482	0.0105482	0.00478397	0.0120507	0.00643503	0.0113155
-8.71	0.00736416	0.00969162	0.0003438	0.00618286	0.00449053	0.0109824	0.00760217	0.00618347	0.00149537	0.00966567	0.00419787	0.00268103	0.00209254	0.00700154	0.00908379	0.00653563	0.00476444	0.00888226	0.0147535	0.00261501	0.012487	0.00410496	0.00468612	0.0073668	0.00136668	0.00947641	0.00749129	0.00252064	0.0103477	0.0046337	0.0105502	0.00643543	0.0117062	0.00962925	0.0161822	0.00485939	0.00290354	0.00769578	0.0109681	0.00535234	0.00586805	0.0128025	0.0127546	0.0044775	0.0105906	0.00480798	0.0120935	0.00646274	0.0113601
-8.7	0.0073962	0.00972719	0.000346865	0.00621317	0.0045139	0.0110189	0.00763628	0.0062118	0.00150567	0.00970139	0.00421955	0.00269769	0.00210594	0.00703379	0.00911903	0.00656699	0.00478776	0.00891867	0.0147985	0.00263069	0.0125289	0.00412627	0.0047096	0.00740008	0.00137609	0.00951302	0.00752423	0.00253569	0.0103898	0.004658	0.0105909	0.006465	0.0117481	0.00966601	0.016233	0.00488242	0.00292045	0.00772679	0.0110094	0.0053784	0.00589427	0.0128491	0.0128022	0.00450029	0.0106331	0.00483212	0.0121365	0.00649058	0.0114049
-8.69	0.00742838	0.0097629	0.000349957	0.00624362	0.00453739	0.0110554	0.00767055	0.00624026	0.00151603	0.00973724	0.00424134	0.00271445	0.00211943	0.00706619	0.00915441	0.0065985	0.00481119	0.00895523	0.0148437	0.00264645	0.0125709	0.0041477	0.0047332	0.00743352	0.00138556	0.00954977	0.00755733	0.00255082	0.010432	0.00468243	0.0106319	0.00649471	0.0117902	0.00970291	0.0162839	0.00490556	0.00293747	0.00775792	0.0110509	0.00540459	0.0059206	0.0128958	0.0128499	0.0045232	0.0106759	0.00485637	0.0121796	0.00651854	0.0114499
-8.68	0.00746069	0.00979874	0.000353076	0.00627422	0.004561	0.011092	0.00770497	0.00626885	0.00152646	0.00977322	0.00426324	0.00273132	0.002133	0.00709874	0.00918993	0.00663016	0.00483473	0.00899194	0.014889	0.00266231	0.0126131	0.00416924	0.00475692	0.0074671	0.0013951	0.00958666	0.00759056	0.00256604	0.0104744	0.00470698	0.0106729	0.00652456	0.0118325	0.00973996	0.016335	0.0049288	0.00295458	0.00778918	0.0110925	0.00543091	0.00594705	0.0129428	0.0128979	0.00454622	0.0107188	0.00488075	0.0122229	0.00654661	0.0114951
-8.67	0.00749315	0.00983471	0.000356223	0.00630497	0.00458473	0.0111288	0.00773955	0.00629757	0.00153697	0.00980934	0.00428525	0.00274829	0.00214666	0.00713144	0.00922558	0.00666198	0.00485839	0.0090288	0.0149345	0.00267826	0.0126553	0.00419088	0.00478075	0.00750084	0.00140471	0.00962369	0.00762395	0.00258135	0.010517	0.00473167	0.0107142	0.00655454	0.0118749	0.00977714	0.0163862	0.00495216	0.00297179	0.00782056	0.0111343	0.00545735	0.00597362	0.0129899	0.012946	0.00456936	0.0107619	0.00490525	0.0122663	0.00657481	0.0115405
-8.66	0.00752576	0.00987081	0.000359398	0.00633587	0.00460859	0.0111657	0.00777428	0.00632642	0.00154755	0.00984559	0.00430738	0.00276536	0.00216041	0.00716429	0.00926137	0.00669395	0.00488217	0.00906581	0.0149801	0.00269431	0.0126978	0.00421264	0.00480471	0.00753472	0.00141438	0.00966087	0.00765748	0.00259676	0.0105598	0.00475648	0.0107556	0.00658466	0.0119174	0.00981446	0.0164376	0.00497563	0.0029891	0.00785207	0.0111763	0.00548393	0.00600031	0.0130371	0.0129943	0.00459262	0.0108051	0.00492987	0.0123098	0.00660313	0.011586
-8.65	0.0075585	0.00990704	0.000362602	0.00636692	0.00463257	0.0112027	0.00780917	0.0063554	0.0015582	0.00988197	0.00432962	0.00278254	0.00217424	0.00719729	0.00929731	0.00672607	0.00490606	0.00910297	0.0150258	0.00271046	0.0127403	0.00423452	0.00482878	0.00756877	0.00142412	0.00969819	0.00769115	0.00261226	0.0106027	0.00478142	0.0107972	0.00661492	0.0119601	0.00985193	0.0164892	0.00499921	0.00300652	0.00788371	0.0112184	0.00551063	0.00602712	0.0130846	0.0130428	0.004616	0.0108486	0.00495462	0.0123536	0.00663157	0.0116317
-8.64	0.00759138	0.00994341	0.000365834	0.00639813	0.00465668	0.0112399	0.00784421	0.00638452	0.00156893	0.00991849	0.00435197	0.00279983	0.00218817	0.00723045	0.00933338	0.00675835	0.00493007	0.00914029	0.0150717	0.0027267	0.012783	0.00425651	0.00485298	0.00760296	0.00143392	0.00973565	0.00772498	0.00262784	0.0106459	0.00480649	0.0108389	0.00664532	0.012003	0.00988954	0.0165409	0.0050229	0.00302403	0.00791547	0.0112606	0.00553747	0.00605405	0.0131322	0.0130915	0.0046395	0.0108922	0.00497949	0.0123975	0.00666014	0.0116776
-8.63	0.00762441	0.00997991	0.000369095	0.00642948	0.00468091	0.0112771	0.00787941	0.00641377	0.00157972	0.00995515	0.00437445	0.00281723	0.00220218	0.00726375	0.00936959	0.00679078	0.0049542	0.00917775	0.0151177	0.00274304	0.0128259	0.00427861	0.0048773	0.00763731	0.00144379	0.00977326	0.00775895	0.00264353	0.0106892	0.0048317	0.0108808	0.00667586	0.012046	0.0099273	0.0165928	0.0050467	0.00304165	0.00794736	0.011303	0.00556443	0.0060811	0.01318	0.0131403	0.00466311	0.0109359	0.00500448	0.0124415	0.00668882	0.0117237
-8.62	0.00765758	0.0100165	0.000372385	0.00646099	0.00470527	0.0113145	0.00791477	0.00644316	0.0015906	0.00999194	0.00439703	0.00283473	0.00221628	0.00729721	0.00940594	0.00682336	0.00497844	0.00921538	0.0151638	0.00275948	0.0128689	0.00430082	0.00490174	0.00767182	0.00145373	0.00981102	0.00779308	0.0026593	0.0107326	0.00485704	0.0109228	0.00670654	0.0120892	0.0099652	0.0166449	0.00507062	0.00305937	0.00797938	0.0113456	0.00559153	0.00610826	0.013228	0.0131893	0.00468685	0.0109799	0.00502961	0.0124857	0.00671764	0.01177
-8.61	0.0076909	0.0100533	0.000375704	0.00649266	0.00472976	0.011352	0.00795029	0.00647267	0.00160154	0.0100289	0.00441974	0.00285234	0.00223048	0.00733083	0.00944243	0.00685611	0.00500281	0.00925315	0.0152101	0.00277602	0.012912	0.00432315	0.0049263	0.00770648	0.00146374	0.00984892	0.00782735	0.00267517	0.0107763	0.0048825	0.010965	0.00673736	0.0121325	0.0100032	0.0166971	0.00509464	0.00307719	0.00801153	0.0113883	0.00561876	0.00613556	0.0132761	0.0132386	0.00471071	0.011024	0.00505485	0.01253	0.00674657	0.0118164
-8.6	0.00772436	0.0100902	0.000379053	0.00652448	0.00475437	0.0113897	0.00798596	0.00650233	0.00161257	0.0100659	0.00444256	0.00287006	0.00224476	0.0073646	0.00947907	0.00688901	0.00502729	0.00929108	0.0152566	0.00279265	0.0129553	0.0043456	0.00495098	0.00774129	0.00147382	0.00988696	0.00786177	0.00269114	0.0108201	0.00490811	0.0110074	0.00676832	0.012176	0.0100414	0.0167495	0.00511879	0.00309512	0.00804381	0.0114312	0.00564612	0.00616297	0.0133245	0.013288	0.00473469	0.0110683	0.00508023	0.0125746	0.00677563	0.0118631
-8.59	0.00775797	0.0101273	0.000382431	0.00655646	0.00477911	0.0114274	0.0080218	0.00653212	0.00162367	0.0101031	0.0044655	0.00288789	0.00225914	0.00739852	0.00951584	0.00692206	0.00505189	0.00932917	0.0153031	0.00280939	0.0129988	0.00436817	0.00497579	0.00777627	0.00148397	0.00992516	0.00789635	0.0027072	0.0108641	0.00493385	0.0110499	0.00679942	0.0122196	0.0100798	0.016802	0.00514304	0.00311315	0.00807622	0.0114743	0.00567361	0.0061905	0.013373	0.0133375	0.00475879	0.0111128	0.00510573	0.0126192	0.00680481	0.0119099
-8.58	0.00779172	0.0101644	0.00038584	0.00658859	0.00480398	0.0114653	0.0080578	0.00656205	0.00163484	0.0101405	0.00448856	0.00290584	0.00227361	0.0074326	0.00955276	0.00695528	0.00507661	0.00936741	0.0153498	0.00282623	0.0130423	0.00439085	0.00500072	0.0078114	0.00149418	0.0099635	0.00793108	0.00272335	0.0109083	0.00495972	0.0110926	0.00683067	0.0122634	0.0101182	0.0168547	0.00516742	0.00313128	0.00810876	0.0115175	0.00570124	0.00621816	0.0134216	0.0133873	0.00478301	0.0111575	0.00513135	0.0126641	0.00683412	0.0119569
-8.57	0.00782562	0.0102017	0.000389279	0.00662088	0.00482898	0.0115033	0.00809395	0.00659211	0.00164609	0.0101779	0.00451173	0.00292389	0.00228817	0.00746684	0.00958982	0.00698866	0.00510146	0.00940581	0.0153967	0.00284316	0.0130861	0.00441365	0.00502578	0.00784669	0.00150447	0.010002	0.00796596	0.0027396	0.0109526	0.00498573	0.0111355	0.00686206	0.0123073	0.0101569	0.0169076	0.0051919	0.00314952	0.00814143	0.0115609	0.005729	0.00624594	0.0134705	0.0134372	0.00480736	0.0112023	0.00515711	0.012709	0.00686356	0.0120041
-8.56	0.00785967	0.0102392	0.000392749	0.00665333	0.00485411	0.0115415	0.00813028	0.00662231	0.00165742	0.0102155	0.00453503	0.00294206	0.00230282	0.00750124	0.00962703	0.00702219	0.00512642	0.00944437	0.0154437	0.0028602	0.0131299	0.00443656	0.00505097	0.00788214	0.00151483	0.0100406	0.00800099	0.00275595	0.0109972	0.00501187	0.0111785	0.00689359	0.0123514	0.0101956	0.0169606	0.00521651	0.00316787	0.00817423	0.0116045	0.0057569	0.00627385	0.0135195	0.0134874	0.00483183	0.0112474	0.005183	0.0127542	0.00689312	0.0120514
-8.55	0.00789386	0.0102768	0.00039625	0.00668594	0.00487937	0.0115797	0.00816676	0.00665265	0.00166883	0.0102533	0.00455845	0.00296034	0.00231757	0.00753579	0.00966438	0.00705589	0.00515151	0.00948308	0.0154908	0.00287734	0.0131739	0.0044596	0.00507628	0.00791775	0.00152526	0.0100794	0.00803618	0.0027724	0.0110419	0.00503815	0.0112217	0.00692527	0.0123957	0.0102346	0.0170139	0.00524123	0.00318632	0.00820717	0.0116482	0.00578494	0.00630188	0.0135687	0.0135377	0.00485643	0.0112926	0.00520902	0.0127995	0.00692281	0.012099
-8.54	0.00792821	0.0103145	0.000399782	0.00671871	0.00490476	0.0116181	0.00820341	0.00668313	0.00168032	0.0102912	0.00458199	0.00297873	0.00233241	0.0075705	0.00970187	0.00708975	0.00517672	0.00952196	0.0155381	0.00289458	0.0132181	0.00448276	0.00510171	0.00795353	0.00153576	0.0101183	0.00807152	0.00278894	0.0110868	0.00506457	0.0112651	0.0069571	0.0124401	0.0102736	0.0170672	0.00526606	0.00320489	0.00824024	0.0116921	0.00581311	0.00633003	0.0136181	0.0135882	0.00488115	0.011338	0.00523516	0.012845	0.00695263	0.0121467
-8.53	0.0079627	0.0103524	0.000403345	0.00675164	0.00493028	0.0116566	0.00824022	0.00671375	0.00169188	0.0103292	0.00460565	0.00299723	0.00234735	0.00760538	0.00973952	0.00712377	0.00520206	0.00956099	0.0155856	0.00291193	0.0132624	0.00450603	0.00512728	0.00798946	0.00154633	0.0101574	0.00810702	0.00280559	0.0111319	0.00509113	0.0113086	0.00698907	0.0124847	0.0103129	0.0171208	0.00529102	0.00322356	0.00827344	0.0117361	0.00584141	0.00635831	0.0136677	0.0136389	0.00490599	0.0113835	0.00526144	0.0128906	0.00698258	0.0121947
-8.52	0.00799734	0.0103904	0.000406941	0.00678473	0.00495594	0.0116953	0.0082772	0.00674451	0.00170353	0.0103674	0.00462943	0.00301586	0.00236238	0.00764041	0.0097773	0.00715795	0.00522751	0.00960018	0.0156331	0.00292938	0.0133069	0.00452943	0.00515297	0.00802556	0.00155698	0.0101967	0.00814268	0.00282233	0.0111772	0.00511783	0.0113523	0.00702119	0.0125294	0.0103522	0.0171745	0.00531609	0.00324234	0.00830677	0.0117803	0.00586986	0.00638672	0.0137174	0.0136898	0.00493097	0.0114293	0.00528785	0.0129364	0.00701266	0.0122428
-8.51	0.00803214	0.0104285	0.000410568	0.00681798	0.00498173	0.0117341	0.00831434	0.00677541	0.00171525	0.0104057	0.00465333	0.00303459	0.00237751	0.0076756	0.00981523	0.0071923	0.0052531	0.00963954	0.0156809	0.00294694	0.0133515	0.00455295	0.00517879	0.00806181	0.0015677	0.0102361	0.00817849	0.00283917	0.0112226	0.00514466	0.0113962	0.00705345	0.0125743	0.0103918	0.0172284	0.00534128	0.00326122	0.00834024	0.0118247	0.00589844	0.00641526	0.0137673	0.0137409	0.00495607	0.0114752	0.00531439	0.0129823	0.00704286	0.0122911
-8.5	0.00806708	0.0104668	0.000414228	0.0068514	0.00500765	0.011773	0.00835165	0.00680645	0.00172706	0.0104442	0.00467736	0.00305345	0.00239274	0.00771096	0.00985332	0.00722682	0.0052788	0.00967905	0.0157287	0.0029646	0.0133962	0.00457659	0.00520474	0.00809824	0.00157849	0.0102756	0.00821446	0.00285612	0.0112683	0.00517164	0.0114402	0.00708587	0.0126194	0.0104314	0.0172824	0.00536659	0.00328022	0.00837384	0.0118692	0.00592716	0.00644392	0.0138175	0.0137922	0.00498129	0.0115214	0.00534107	0.0130285	0.0070732	0.0123396
-8.49	0.00810218	0.0105052	0.00041792	0.00688498	0.00503371	0.011812	0.00838913	0.00683763	0.00173894	0.0104828	0.00470151	0.00307242	0.00240806	0.00774648	0.00989154	0.00726149	0.00530464	0.00971873	0.0157767	0.00298236	0.0134412	0.00460035	0.00523082	0.00813482	0.00158936	0.0103153	0.00825058	0.00287316	0.0113141	0.00519876	0.0114845	0.00711843	0.0126646	0.0104712	0.0173366	0.00539203	0.00329933	0.00840758	0.0119139	0.00595603	0.00647271	0.0138677	0.0138436	0.00500665	0.0115677	0.00536788	0.0130747	0.00710366	0.0123883
-8.48	0.00813743	0.0105438	0.000421645	0.00691872	0.0050599	0.0118512	0.00842677	0.00686896	0.00175091	0.0105215	0.00472579	0.00309151	0.00242349	0.00778216	0.00992992	0.00729634	0.0053306	0.00975857	0.0158249	0.00300023	0.0134862	0.00462424	0.00525703	0.00817158	0.0016003	0.0103551	0.00828687	0.00289031	0.0113601	0.00522602	0.0115288	0.00715114	0.01271	0.0105112	0.017391	0.00541758	0.00331855	0.00844146	0.0119588	0.00598503	0.00650163	0.0139182	0.0138953	0.00503214	0.0116142	0.00539483	0.0131212	0.00713426	0.0124372
-8.47	0.00817284	0.0105825	0.000425403	0.00695263	0.00508623	0.0118905	0.00846459	0.00690043	0.00176296	0.0105604	0.00475019	0.00311072	0.00243901	0.00781801	0.00996845	0.00733135	0.00535668	0.00979857	0.0158732	0.00301821	0.0135314	0.00464825	0.00528337	0.0082085	0.00161132	0.0103951	0.00832331	0.00290756	0.0114063	0.00525343	0.0115734	0.00718401	0.0127555	0.0105513	0.0174456	0.00544325	0.00333788	0.00847547	0.0120039	0.00601417	0.00653068	0.0139689	0.0139471	0.00505775	0.0116608	0.00542191	0.0131678	0.00716499	0.0124862
-8.46	0.0082084	0.0106213	0.000429195	0.0069867	0.0051127	0.0119299	0.00850257	0.00693204	0.0017751	0.0105994	0.00477472	0.00313004	0.00245463	0.00785403	0.0100071	0.00736653	0.0053829	0.00983874	0.0159217	0.0030363	0.0135768	0.00467239	0.00530985	0.00824558	0.00162242	0.0104353	0.00835992	0.00292491	0.0114527	0.00528098	0.0116181	0.00721702	0.0128012	0.0105916	0.0175003	0.00546905	0.00335733	0.00850962	0.0120491	0.00604346	0.00655985	0.0140197	0.0139992	0.0050835	0.0117077	0.00544912	0.0132146	0.00719585	0.0125355
-8.45	0.00824411	0.0106603	0.000433021	0.00702095	0.0051393	0.0119694	0.00854073	0.0069638	0.00178731	0.0106386	0.00479937	0.00314949	0.00247035	0.0078902	0.0100459	0.00740188	0.00540924	0.00987907	0.0159703	0.0030545	0.0136223	0.00469665	0.00533645	0.00828283	0.00163359	0.0104756	0.00839669	0.00294236	0.0114993	0.00530867	0.011663	0.00725019	0.0128471	0.0106321	0.0175552	0.00549496	0.00337689	0.0085439	0.0120945	0.00607289	0.00658916	0.0140707	0.0140514	0.00510937	0.0117548	0.00547647	0.0132615	0.00722685	0.012585
-8.44	0.00827998	0.0106994	0.00043688	0.00705536	0.00516605	0.0120091	0.00857906	0.00699571	0.00179962	0.0106779	0.00482415	0.00316906	0.00248617	0.00792655	0.0100849	0.0074374	0.00543571	0.00991956	0.016019	0.0030728	0.013668	0.00472103	0.00536319	0.00832026	0.00164483	0.0105161	0.00843362	0.00295992	0.011546	0.00533651	0.0117081	0.00728351	0.0128932	0.0106727	0.0176103	0.005521	0.00339656	0.00857833	0.01214	0.00610246	0.0066186	0.014122	0.0141038	0.00513538	0.011802	0.00550396	0.0133086	0.00725798	0.0126346
-8.43	0.008316	0.0107387	0.000440775	0.00708993	0.00519293	0.0120489	0.00861755	0.00702776	0.001812	0.0107174	0.00484906	0.00318875	0.00250209	0.00796306	0.010124	0.00747309	0.00546231	0.00996023	0.0160679	0.00309122	0.0137138	0.00474555	0.00539007	0.00835785	0.00165616	0.0105567	0.00847071	0.00297758	0.011593	0.00536449	0.0117533	0.00731698	0.0129394	0.0107134	0.0176655	0.00554716	0.00341635	0.00861289	0.0121857	0.00613218	0.00664817	0.0141734	0.0141565	0.00516152	0.0118495	0.00553159	0.0133559	0.00728924	0.0126845
-8.42	0.00835218	0.0107781	0.000444703	0.00712468	0.00521995	0.0120889	0.00865622	0.00705995	0.00182447	0.010757	0.0048741	0.00320856	0.00251811	0.00799974	0.0101633	0.00750895	0.00548904	0.0100011	0.016117	0.00310974	0.0137598	0.00477019	0.00541708	0.00839561	0.00166756	0.0105975	0.00850796	0.00299535	0.0116401	0.00539262	0.0117987	0.0073506	0.0129857	0.0107543	0.0177209	0.00557345	0.00343625	0.00864759	0.0122316	0.00616204	0.00667787	0.0142249	0.0142093	0.0051878	0.0118971	0.00555936	0.0134033	0.00732063	0.0127346
-8.41	0.00838852	0.0108177	0.000448667	0.0071596	0.00524712	0.012129	0.00869507	0.0070923	0.00183703	0.0107967	0.00489927	0.00322849	0.00253424	0.00803659	0.0102028	0.00754498	0.00551591	0.0100421	0.0161662	0.00312838	0.0138059	0.00479496	0.00544422	0.00843354	0.00167904	0.0106384	0.00854538	0.00301323	0.0116875	0.0054209	0.0118443	0.00738438	0.0130323	0.0107954	0.0177765	0.00559986	0.00345626	0.00868244	0.0122777	0.00619205	0.00670771	0.0142767	0.0142623	0.00521421	0.0119449	0.00558726	0.013451	0.00735217	0.0127848
-8.4	0.00842502	0.0108574	0.000452667	0.00719469	0.00527442	0.0121692	0.00873409	0.00712479	0.00184967	0.0108366	0.00492457	0.00324855	0.00255047	0.00807361	0.0102423	0.00758119	0.0055429	0.0100832	0.0162155	0.00314712	0.0138522	0.00481985	0.0054715	0.00847164	0.0016906	0.0106795	0.00858296	0.00303121	0.011735	0.00544933	0.0118901	0.00741832	0.013079	0.0108366	0.0178323	0.0056264	0.0034764	0.00871742	0.012324	0.0062222	0.00673768	0.0143287	0.0143155	0.00524075	0.0119929	0.00561531	0.0134987	0.00738383	0.0128353
-8.39	0.00846167	0.0108973	0.000456701	0.00722995	0.00530187	0.0122095	0.00877328	0.00715743	0.0018624	0.0108767	0.00495	0.00326873	0.00256681	0.00811081	0.0102821	0.00761757	0.00557003	0.0101246	0.016265	0.00316598	0.0138986	0.00484488	0.00549892	0.00850991	0.00170224	0.0107208	0.00862071	0.0030493	0.0117827	0.0054779	0.0119361	0.00745241	0.0131258	0.0108779	0.0178882	0.00565306	0.00349665	0.00875254	0.0123704	0.0062525	0.00676778	0.0143808	0.0143689	0.00526742	0.0120411	0.0056435	0.0135467	0.00741564	0.0128859
-8.38	0.00849849	0.0109373	0.000460772	0.00726539	0.00532946	0.01225	0.00881265	0.00719022	0.00187522	0.0109169	0.00497556	0.00328904	0.00258324	0.00814817	0.010322	0.00765412	0.00559728	0.0101661	0.0163147	0.00318496	0.0139452	0.00487004	0.00552647	0.00854836	0.00171396	0.0107622	0.00865862	0.0030675	0.0118306	0.00550663	0.0119822	0.00748666	0.0131729	0.0109195	0.0179444	0.00567985	0.00351702	0.00878781	0.012417	0.00628295	0.00679802	0.0144332	0.0144225	0.00529424	0.0120895	0.00567182	0.0135948	0.00744758	0.0129368
-8.37	0.00853546	0.0109774	0.000464879	0.007301	0.00535719	0.0122906	0.0088522	0.00722317	0.00188813	0.0109572	0.00500125	0.00330948	0.00259979	0.0081857	0.010362	0.00769085	0.00562468	0.0102077	0.0163645	0.00320404	0.013992	0.00489533	0.00555416	0.00858698	0.00172576	0.0108038	0.0086967	0.0030858	0.0118788	0.00553551	0.0120285	0.00752106	0.0132201	0.0109611	0.0180006	0.00570677	0.00353751	0.00882321	0.0124638	0.00631354	0.00682839	0.0144857	0.0144763	0.00532119	0.0121381	0.00570029	0.0136431	0.00747966	0.0129878
-8.36	0.0085726	0.0110177	0.000469023	0.00733678	0.00538507	0.0123314	0.00889192	0.00725626	0.00190113	0.0109977	0.00502707	0.00333004	0.00261644	0.00822341	0.0104022	0.00772776	0.0056522	0.0102496	0.0164144	0.00322324	0.0140389	0.00492074	0.00558199	0.00862578	0.00173764	0.0108455	0.00873495	0.00310422	0.0119271	0.00556453	0.012075	0.00755562	0.0132674	0.011003	0.0180571	0.00573381	0.00355812	0.00885876	0.0125107	0.00634428	0.0068589	0.0145384	0.0145304	0.00534827	0.0121869	0.00572891	0.0136916	0.00751188	0.0130391
-8.35	0.00860989	0.0110582	0.000473204	0.00737274	0.00541309	0.0123722	0.00893182	0.0072895	0.00191421	0.0110383	0.00505303	0.00335073	0.0026332	0.00826129	0.0104426	0.00776484	0.00567986	0.0102916	0.0164646	0.00324256	0.0140859	0.00494629	0.00560996	0.00866475	0.00174961	0.0108874	0.00877337	0.00312274	0.0119756	0.00559371	0.0121216	0.00759035	0.013315	0.011045	0.0181138	0.00576098	0.00357884	0.00889446	0.0125578	0.00637518	0.00688954	0.0145914	0.0145846	0.0053755	0.0122359	0.00575767	0.0137402	0.00754423	0.0130905
-8.34	0.00864735	0.0110988	0.000477422	0.00740887	0.00544126	0.0124133	0.0089719	0.0073229	0.00192739	0.0110791	0.00507912	0.00337155	0.00265006	0.00829934	0.0104831	0.0078021	0.00570766	0.0103338	0.0165148	0.00326199	0.0141332	0.00497198	0.00563807	0.00870389	0.00176165	0.0109295	0.00881195	0.00314138	0.0120243	0.00562305	0.0121685	0.00762523	0.0133627	0.0110872	0.0181706	0.00578828	0.00359969	0.00893029	0.0126051	0.00640622	0.00692032	0.0146445	0.014639	0.00540286	0.0122851	0.00578657	0.013789	0.00757673	0.0131422
-8.33	0.00868498	0.0111395	0.000481677	0.00744518	0.00546957	0.0124544	0.00901216	0.00735645	0.00194065	0.0111201	0.00510535	0.00339249	0.00266703	0.00833757	0.0105238	0.00783954	0.00573559	0.0103761	0.0165652	0.00328154	0.0141805	0.00499779	0.00566633	0.00874322	0.00177378	0.0109717	0.00885071	0.00316012	0.0120732	0.00565253	0.0122155	0.00766027	0.0134106	0.0111295	0.0182276	0.00581571	0.00362066	0.00896627	0.0126526	0.00643742	0.00695124	0.0146978	0.0146936	0.00543036	0.0123344	0.00581561	0.013838	0.00760936	0.013194
-8.32	0.00872276	0.0111804	0.000485971	0.00748167	0.00549804	0.0124957	0.00905261	0.00739015	0.00195401	0.0111612	0.00513171	0.00341357	0.00268411	0.00837598	0.0105646	0.00787716	0.00576366	0.0104187	0.0166158	0.0033012	0.0142281	0.00502374	0.00569472	0.00878272	0.00178599	0.0110141	0.00888963	0.00317898	0.0121223	0.00568217	0.0122627	0.00769547	0.0134586	0.011172	0.0182848	0.00584327	0.00364176	0.0090024	0.0127003	0.00646877	0.0069823	0.0147513	0.0147484	0.00545801	0.012384	0.0058448	0.0138872	0.00764214	0.0132461
-8.31	0.00876071	0.0112214	0.000490302	0.00751834	0.00552665	0.0125371	0.00909323	0.00742401	0.00196746	0.0112024	0.00515821	0.00343478	0.0027013	0.00841456	0.0106056	0.00791496	0.00579187	0.0104614	0.0166665	0.00332099	0.0142758	0.00504983	0.00572325	0.0088224	0.00179829	0.0110566	0.00892873	0.00319795	0.0121716	0.00571197	0.0123101	0.00773084	0.0135069	0.0112146	0.0183421	0.00587096	0.00366297	0.00903867	0.0127481	0.00650027	0.00701349	0.0148049	0.0148035	0.00548579	0.0124338	0.00587414	0.0139365	0.00767505	0.0132984
-8.3	0.00879883	0.0112626	0.000494673	0.00755519	0.00555541	0.0125787	0.00913403	0.00745802	0.001981	0.0112438	0.00518484	0.00345612	0.0027186	0.00845332	0.0106467	0.00795294	0.00582021	0.0105043	0.0167174	0.00334089	0.0143236	0.00507605	0.00575193	0.00886226	0.00181067	0.0110993	0.00896799	0.00321704	0.0122211	0.00574192	0.0123577	0.00776636	0.0135553	0.0112574	0.0183997	0.00589878	0.00368431	0.00907509	0.0127962	0.00653192	0.00704483	0.0148588	0.0148587	0.00551371	0.0124838	0.00590363	0.013986	0.00770811	0.0133508
-8.29	0.00883711	0.011304	0.000499082	0.00759222	0.00558432	0.0126204	0.00917502	0.00749219	0.00199463	0.0112854	0.00521162	0.00347759	0.00273601	0.00849226	0.010688	0.00799111	0.00584869	0.0105473	0.0167684	0.00336091	0.0143717	0.00510241	0.00578075	0.0089023	0.00182314	0.0111422	0.00900744	0.00323624	0.0122708	0.00577203	0.0124054	0.00780205	0.0136038	0.0113004	0.0184574	0.00592674	0.00370577	0.00911165	0.0128444	0.00656373	0.0070763	0.0149129	0.0149141	0.00554178	0.0125339	0.00593326	0.0140357	0.00774131	0.0134035
-8.28	0.00887556	0.0113455	0.00050353	0.00762943	0.00561337	0.0126622	0.0092162	0.00752652	0.00200836	0.0113271	0.00523853	0.0034992	0.00275353	0.00853138	0.0107295	0.00802945	0.00587732	0.0105906	0.0168196	0.00338105	0.0144198	0.0051289	0.00580972	0.00894252	0.00183569	0.0111852	0.00904705	0.00325555	0.0123207	0.0058023	0.0124534	0.00783791	0.0136526	0.0113436	0.0185153	0.00595482	0.00372736	0.00914836	0.0128927	0.00659569	0.00710792	0.0149672	0.0149698	0.00556999	0.0125843	0.00596305	0.0140855	0.00777466	0.0134564
-8.27	0.00891417	0.0113871	0.000508019	0.00766682	0.00564259	0.0127042	0.00925755	0.007561	0.00202218	0.0113689	0.00526558	0.00352094	0.00277117	0.00857068	0.0107711	0.00806798	0.00590608	0.010634	0.016871	0.00340131	0.0144682	0.00515553	0.00583883	0.00898292	0.00184833	0.0112284	0.00908684	0.00327498	0.0123708	0.00583273	0.0125015	0.00787393	0.0137015	0.0113869	0.0185734	0.00598304	0.00374907	0.00918522	0.0129413	0.00662781	0.00713968	0.0150217	0.0150256	0.00559834	0.0126349	0.00599298	0.0141356	0.00780815	0.0135095
-8.26	0.00895296	0.0114289	0.000512547	0.00770439	0.00567195	0.0127463	0.0092991	0.00759564	0.0020361	0.0114109	0.00529277	0.00354282	0.00278892	0.00861016	0.0108129	0.0081067	0.00593498	0.0106776	0.0169225	0.0034217	0.0145167	0.0051823	0.00586809	0.0090235	0.00186105	0.0112718	0.0091268	0.00329452	0.0124211	0.00586331	0.0125498	0.00791011	0.0137506	0.0114303	0.0186317	0.00601139	0.00377091	0.00922223	0.0129901	0.00666008	0.00717157	0.0150763	0.0150817	0.00562684	0.0126857	0.00602306	0.0141858	0.00784178	0.0135628
-8.25	0.00899191	0.0114709	0.000517115	0.00774215	0.00570146	0.0127886	0.00934082	0.00763044	0.00205012	0.0114531	0.00532009	0.00356483	0.00280678	0.00864982	0.0108549	0.0081456	0.00596403	0.0107213	0.0169741	0.0034422	0.0145653	0.00520921	0.00589749	0.00906427	0.00187387	0.0113154	0.00916694	0.00331418	0.0124716	0.00589406	0.0125983	0.00794646	0.0137999	0.011474	0.0186901	0.00603988	0.00379288	0.00925939	0.013039	0.00669251	0.00720362	0.0151312	0.015138	0.00565548	0.0127367	0.00605329	0.0142362	0.00787555	0.0136163
-8.24	0.00903103	0.011513	0.000521725	0.0077801	0.00573113	0.012831	0.00938274	0.0076654	0.00206423	0.0114954	0.00534757	0.00358698	0.00282475	0.00868967	0.010897	0.00818469	0.00599321	0.0107653	0.0170259	0.00346283	0.0146142	0.00523626	0.00592705	0.00910522	0.00188677	0.0113591	0.00920726	0.00333396	0.0125223	0.00592497	0.012647	0.00798298	0.0138493	0.0115178	0.0187487	0.0060685	0.00381498	0.0092967	0.0130881	0.0067251	0.0072358	0.0151863	0.0151945	0.00568427	0.0127879	0.00608368	0.0142868	0.00790948	0.0136701
-8.23	0.00907032	0.0115552	0.000526375	0.00781823	0.00576096	0.0128735	0.00942485	0.00770052	0.00207843	0.0115379	0.00537518	0.00360926	0.00284284	0.0087297	0.0109393	0.00822396	0.00602254	0.0108094	0.0170779	0.00348358	0.0146632	0.00526345	0.00595675	0.00914636	0.00189976	0.011403	0.00924775	0.00335386	0.0125732	0.00595604	0.0126959	0.00801967	0.013899	0.0115617	0.0188076	0.00609726	0.0038372	0.00933415	0.0131374	0.00675785	0.00726813	0.0152416	0.0152512	0.00571321	0.0128393	0.00611422	0.0143375	0.00794355	0.013724
-8.22	0.00910978	0.0115976	0.000531067	0.00785655	0.00579093	0.0129162	0.00946714	0.0077358	0.00209274	0.0115806	0.00540293	0.00363169	0.00286105	0.00876991	0.0109817	0.00826343	0.00605201	0.0108537	0.0171301	0.00350446	0.0147123	0.00529078	0.00598659	0.00918768	0.00191284	0.011447	0.00928842	0.00337387	0.0126244	0.00598727	0.0127449	0.00805652	0.0139488	0.0116059	0.0188666	0.00612615	0.00385955	0.00937176	0.0131869	0.00679076	0.0073006	0.015297	0.0153081	0.00574229	0.0128909	0.00614491	0.0143884	0.00797776	0.0137782
-8.21	0.00914942	0.0116402	0.000535801	0.00789505	0.00582107	0.012959	0.00950962	0.00777124	0.00210714	0.0116233	0.00543083	0.00365425	0.00287937	0.00881031	0.0110243	0.00830308	0.00608163	0.0108982	0.0171823	0.00352546	0.0147616	0.00531825	0.00601659	0.00922919	0.00192601	0.0114912	0.00932927	0.003394	0.0126757	0.00601867	0.0127942	0.00809355	0.0139988	0.0116502	0.0189257	0.00615518	0.00388204	0.00940952	0.0132366	0.00682383	0.00733322	0.0153527	0.0153652	0.00577152	0.0129427	0.00617575	0.0144396	0.00801212	0.0138325
-8.2	0.00918923	0.0116829	0.000540577	0.00793375	0.00585136	0.013002	0.0095523	0.00780684	0.00212165	0.0116663	0.00545887	0.00367695	0.00289781	0.00885089	0.0110671	0.00834292	0.00611139	0.0109429	0.0172348	0.00354659	0.0148111	0.00534586	0.00604674	0.00927089	0.00193927	0.0115356	0.0093703	0.00341426	0.0127273	0.00605023	0.0128436	0.00813074	0.0140489	0.0116947	0.0189851	0.00618435	0.00390465	0.00944743	0.0132864	0.00685706	0.00736598	0.0154086	0.0154225	0.0058009	0.0129947	0.00620675	0.0144908	0.00804663	0.0138871
-8.19	0.00922921	0.0117258	0.000545395	0.00797263	0.00588181	0.0130451	0.00959516	0.00784261	0.00213625	0.0117094	0.00548706	0.0036998	0.00291637	0.00889166	0.01111	0.00838296	0.0061413	0.0109877	0.0172874	0.00356784	0.0148608	0.00537362	0.00607704	0.00931277	0.00195262	0.0115802	0.00941151	0.00343463	0.012779	0.00608195	0.0128933	0.0081681	0.0140993	0.0117393	0.0190447	0.00621366	0.0039274	0.0094855	0.0133365	0.00689045	0.00739889	0.0154647	0.0154801	0.00583043	0.0130469	0.00623791	0.0145423	0.00808129	0.0139419
-8.18	0.00926936	0.0117689	0.000550256	0.0080117	0.00591242	0.0130884	0.00963822	0.00787854	0.00215095	0.0117527	0.00551539	0.00372279	0.00293505	0.00893262	0.0111531	0.00842318	0.00617136	0.0110328	0.0173402	0.00358922	0.0149106	0.00540152	0.00610749	0.00935485	0.00196606	0.0116249	0.0094529	0.00345513	0.012831	0.00611385	0.0129431	0.00820564	0.0141498	0.0117841	0.0191044	0.0062431	0.00395028	0.00952372	0.0133867	0.006924	0.00743195	0.015521	0.0155378	0.00586011	0.0130994	0.00626922	0.014594	0.0081161	0.0139969
-8.17	0.00930969	0.0118121	0.000555161	0.00805097	0.00594318	0.0131318	0.00968147	0.00791463	0.00216576	0.0117961	0.00554387	0.00374592	0.00295385	0.00897377	0.0111964	0.0084636	0.00620156	0.011078	0.0173931	0.00361073	0.0149606	0.00542957	0.00613809	0.00939711	0.0019796	0.0116698	0.00949448	0.00347575	0.0128832	0.00614591	0.0129931	0.00824335	0.0142005	0.0118291	0.0191644	0.00627269	0.00397329	0.00956209	0.0134371	0.00695772	0.00746515	0.0155775	0.0155958	0.00588994	0.013152	0.00630069	0.0146458	0.00815106	0.0140522
-8.16	0.00935019	0.0118554	0.000560109	0.00809043	0.00597411	0.0131753	0.00972492	0.00795089	0.00218066	0.0118397	0.0055725	0.00376919	0.00297276	0.00901511	0.0112398	0.00850422	0.00623191	0.0111234	0.0174462	0.00363237	0.0150107	0.00545776	0.00616885	0.00943957	0.00199323	0.0117149	0.00953623	0.00349649	0.0129356	0.00617814	0.0130433	0.00828123	0.0142514	0.0118743	0.0192245	0.00630241	0.00399644	0.00960062	0.0134877	0.0069916	0.0074985	0.0156342	0.015654	0.00591992	0.0132049	0.00633232	0.0146979	0.00818617	0.0141076
-8.15	0.00939087	0.011899	0.000565102	0.00813008	0.0060052	0.013219	0.00976856	0.00798732	0.00219567	0.0118835	0.00560127	0.00379261	0.0029918	0.00905663	0.0112834	0.00854503	0.0062624	0.011169	0.0174995	0.00365413	0.0150611	0.0054861	0.00619976	0.00948222	0.00200695	0.0117602	0.00957817	0.00351736	0.0129882	0.00621053	0.0130937	0.00831929	0.0143024	0.0119196	0.0192848	0.00633228	0.00401972	0.0096393	0.0135386	0.00702564	0.00753201	0.0156911	0.0157124	0.00595005	0.013258	0.0063641	0.0147501	0.00822143	0.0141633
-8.14	0.00943173	0.0119426	0.000570139	0.00816993	0.00603645	0.0132628	0.00981239	0.00802391	0.00221078	0.0119274	0.0056302	0.00381617	0.00301096	0.00909835	0.0113272	0.00858603	0.00629305	0.0112148	0.0175529	0.00367603	0.0151116	0.00551459	0.00623083	0.00952506	0.00202077	0.0118056	0.0096203	0.00353835	0.013041	0.0062431	0.0131443	0.00835752	0.0143537	0.0119651	0.0193453	0.00636229	0.00404314	0.00967813	0.0135896	0.00705986	0.00756566	0.0157482	0.015771	0.00598034	0.0133113	0.00639605	0.0148025	0.00825684	0.0142192
-8.13	0.00947276	0.0119865	0.000575221	0.00820997	0.00606786	0.0133068	0.00985642	0.00806067	0.002226	0.0119715	0.00565927	0.00383988	0.00303025	0.00914026	0.0113712	0.00862723	0.00632385	0.0112608	0.0176065	0.00369806	0.0151622	0.00554322	0.00626205	0.00956809	0.00203468	0.0118512	0.00966261	0.00355946	0.013094	0.00627584	0.0131951	0.00839593	0.0144051	0.0120108	0.019406	0.00639244	0.00406669	0.00971713	0.0136407	0.00709424	0.00759946	0.0158055	0.0158299	0.00601078	0.0133648	0.00642815	0.014855	0.00829241	0.0142753
-8.12	0.00951398	0.0120305	0.000580348	0.00825021	0.00609944	0.0133509	0.00990065	0.0080976	0.00224132	0.0120157	0.00568849	0.00386374	0.00304965	0.00918237	0.0114153	0.00866863	0.00635479	0.0113069	0.0176602	0.00372022	0.0152131	0.00557201	0.00629343	0.00961132	0.00204869	0.011897	0.0097051	0.00358071	0.0131473	0.00630875	0.0132461	0.00843451	0.0144568	0.0120566	0.0194668	0.00642273	0.00409038	0.00975628	0.0136921	0.00712878	0.00763341	0.015863	0.0158889	0.00604138	0.0134185	0.00646042	0.0149078	0.00832812	0.0143316
-8.11	0.00955537	0.0120746	0.000585521	0.00829064	0.00613118	0.0133951	0.00994508	0.0081347	0.00225675	0.0120601	0.00571786	0.00388774	0.00306918	0.00922467	0.0114596	0.00871023	0.00638589	0.0113533	0.0177141	0.00374252	0.0152641	0.00560094	0.00632496	0.00965474	0.0020628	0.0119429	0.00974779	0.00360207	0.0132007	0.00634183	0.0132973	0.00847327	0.0145086	0.0121027	0.0195279	0.00645316	0.00411421	0.00979559	0.0137437	0.00716349	0.00766752	0.0159208	0.0159482	0.00607213	0.0134724	0.00649285	0.0149608	0.00836399	0.0143882
-8.1	0.00959694	0.012119	0.00059074	0.00833127	0.00616308	0.0134396	0.00998971	0.00817197	0.00227228	0.0121047	0.00574739	0.0039119	0.00308884	0.00926716	0.011504	0.00875203	0.00641715	0.0113998	0.0177682	0.00376495	0.0153152	0.00563002	0.00635666	0.00969836	0.002077	0.0119891	0.00979066	0.00362357	0.0132544	0.00637509	0.0133487	0.00851221	0.0145605	0.0121489	0.0195892	0.00648375	0.00413818	0.00983506	0.0137955	0.00719838	0.00770177	0.0159787	0.0160077	0.00610304	0.0135266	0.00652544	0.0150139	0.00840002	0.014445
-8.09	0.0096387	0.0121634	0.000596006	0.00837211	0.00619515	0.0134841	0.0100345	0.00820941	0.00228792	0.0121494	0.00577707	0.0039362	0.00310862	0.00930985	0.0115487	0.00879402	0.00644855	0.0114466	0.0178224	0.00378751	0.0153666	0.00565925	0.00638851	0.00974218	0.0020913	0.0120354	0.00983372	0.00364519	0.0133083	0.00640852	0.0134003	0.00855133	0.0146127	0.0121952	0.0196506	0.00651447	0.00416228	0.00987468	0.0138474	0.00723343	0.00773618	0.0160369	0.0160675	0.00613411	0.0135809	0.0065582	0.0150673	0.0084362	0.014502
-8.08	0.00968063	0.0122081	0.000601318	0.00841314	0.00622739	0.0135288	0.0100796	0.00824702	0.00230366	0.0121943	0.0058069	0.00396066	0.00312853	0.00935273	0.0115935	0.00883622	0.00648011	0.0114935	0.0178769	0.00381021	0.0154181	0.00568864	0.00642052	0.00978619	0.0021057	0.0120819	0.00987697	0.00366695	0.0133624	0.00644212	0.013452	0.00859063	0.0146651	0.0122418	0.0197123	0.00654534	0.00418653	0.00991447	0.0138996	0.00726865	0.00777075	0.0160952	0.0161274	0.00616533	0.0136355	0.00659111	0.0151208	0.00847254	0.0145592
-8.07	0.00972275	0.0122529	0.000606678	0.00845437	0.0062598	0.0135737	0.0101248	0.00828481	0.00231952	0.0122394	0.00583688	0.00398526	0.00314857	0.00939581	0.0116384	0.00887863	0.00651182	0.0115406	0.0179314	0.00383304	0.0154698	0.00571818	0.00645269	0.0098304	0.0021202	0.0121285	0.0099204	0.00368883	0.0134168	0.00647591	0.013504	0.0086301	0.0147176	0.0122885	0.0197741	0.00657636	0.00421092	0.00995442	0.013952	0.00730405	0.00780547	0.0161538	0.0161876	0.00619671	0.0136903	0.0066242	0.0151745	0.00850903	0.0146166
-8.06	0.00976505	0.0122979	0.000612086	0.00849581	0.00629237	0.0136187	0.0101702	0.00832276	0.00233548	0.0122846	0.00586702	0.00401003	0.00316873	0.0094391	0.0116836	0.00892123	0.00654369	0.0115879	0.0179862	0.00385601	0.0155216	0.00574787	0.00648503	0.00987482	0.00213479	0.0121754	0.00996403	0.00371084	0.0134713	0.00650986	0.0135562	0.00866976	0.0147704	0.0123355	0.0198362	0.00660752	0.00423545	0.00999452	0.0140045	0.00733962	0.00784034	0.0162126	0.016248	0.00622826	0.0137454	0.00665745	0.0152284	0.00854568	0.0146743
-8.05	0.00980754	0.012343	0.000617542	0.00853745	0.00632511	0.0136638	0.0102159	0.00836089	0.00235156	0.01233	0.00589731	0.00403494	0.00318903	0.00948258	0.0117289	0.00896404	0.00657571	0.0116354	0.0180411	0.00387912	0.0155737	0.00577771	0.00651752	0.00991943	0.00214949	0.0122224	0.0100079	0.00373299	0.0135261	0.006544	0.0136086	0.00870961	0.0148233	0.0123825	0.0198984	0.00663883	0.00426012	0.0100348	0.0140573	0.00737536	0.00787537	0.0162716	0.0163086	0.00625996	0.0138006	0.00669087	0.0152825	0.00858249	0.0147322
-8.04	0.00985021	0.0123883	0.000623046	0.00857929	0.00635803	0.0137091	0.0102617	0.0083992	0.00236774	0.0123756	0.00592777	0.00406001	0.00320945	0.00952626	0.0117744	0.00900706	0.00660789	0.0116831	0.0180961	0.00390236	0.0156259	0.00580771	0.00655018	0.00996425	0.00216429	0.0122696	0.0100519	0.00375527	0.0135811	0.00657832	0.0136612	0.00874963	0.0148764	0.0124298	0.0199608	0.00667029	0.00428494	0.0100752	0.0141102	0.00741127	0.00791055	0.0163308	0.0163695	0.00629183	0.0138561	0.00672445	0.0153368	0.00861946	0.0147904
-8.03	0.00989306	0.0124338	0.0006286	0.00862134	0.00639111	0.0137546	0.0103078	0.00843768	0.00238404	0.0124213	0.00595837	0.00408523	0.00323	0.00957014	0.0118201	0.00905028	0.00664023	0.011731	0.0181514	0.00392575	0.0156783	0.00583787	0.006583	0.0100093	0.00217919	0.012317	0.0100961	0.00377768	0.0136364	0.00661281	0.013714	0.00878984	0.0149297	0.0124773	0.0200234	0.0067019	0.0043099	0.0101158	0.0141634	0.00744736	0.0079459	0.0163903	0.0164305	0.00632386	0.0139118	0.00675821	0.0153913	0.00865659	0.0148487
-8.02	0.00993611	0.0124795	0.000634203	0.00866359	0.00642437	0.0138002	0.010354	0.00847634	0.00240045	0.0124672	0.00598914	0.00411061	0.00325069	0.00961422	0.011866	0.00909371	0.00667272	0.0117791	0.0182068	0.00394927	0.0157308	0.00586818	0.00661599	0.0100545	0.00219419	0.0123646	0.0101405	0.00380022	0.0136918	0.00664749	0.013767	0.00883023	0.0149832	0.0125249	0.0200862	0.00673366	0.00433501	0.0101566	0.0142167	0.00748363	0.0079814	0.0164499	0.0164918	0.00635605	0.0139677	0.00679213	0.0154459	0.00869387	0.0149073
-8.01	0.00997934	0.0125253	0.000639856	0.00870605	0.0064578	0.0138459	0.0104005	0.00851517	0.00241697	0.0125133	0.00602007	0.00413615	0.00327151	0.00965851	0.011912	0.00913734	0.00670538	0.0118274	0.0182624	0.00397294	0.0157836	0.00589865	0.00664914	0.0100999	0.0022093	0.0124124	0.0101851	0.0038229	0.0137475	0.00668235	0.0138202	0.00887081	0.0150369	0.0125727	0.0201493	0.00676557	0.00436026	0.0101975	0.0142703	0.00752007	0.00801706	0.0165098	0.0165534	0.0063884	0.0140238	0.00682623	0.0155008	0.00873132	0.0149661
-8	0.0100228	0.0125712	0.000645559	0.00874872	0.00649141	0.0138918	0.0104472	0.00855418	0.00243361	0.0125595	0.00605115	0.00416185	0.00329246	0.009703	0.0119582	0.00918119	0.00673819	0.0118758	0.0183181	0.00399675	0.0158365	0.00592928	0.00668246	0.0101455	0.00222451	0.0124603	0.0102299	0.00384571	0.0138034	0.00671739	0.0138736	0.00891158	0.0150908	0.0126207	0.0202125	0.00679763	0.00438566	0.0102386	0.014324	0.00755669	0.00805287	0.0165699	0.0166151	0.00642092	0.0140802	0.00686049	0.0155559	0.00876893	0.0150252
-7.99	0.0100664	0.0126174	0.000651313	0.0087916	0.00652519	0.0139379	0.010494	0.00859337	0.00245036	0.0126059	0.0060824	0.00418771	0.00331355	0.0097477	0.0120046	0.00922525	0.00677117	0.0119245	0.018374	0.0040207	0.0158896	0.00596007	0.00671594	0.0101914	0.00223983	0.0125085	0.0102749	0.00386866	0.0138596	0.00675262	0.0139272	0.00895253	0.0151449	0.0126689	0.0202759	0.00682985	0.00441121	0.0102798	0.014378	0.00759349	0.00808885	0.0166302	0.0166771	0.0064536	0.0141368	0.00689493	0.0156111	0.0088067	0.0150845
-7.98	0.0101102	0.0126637	0.000657119	0.00883469	0.00655914	0.0139841	0.0105411	0.00863274	0.00246722	0.0126525	0.0061138	0.00421373	0.00333477	0.0097926	0.0120512	0.00926952	0.0068043	0.0119734	0.0184301	0.0040448	0.0159428	0.00599101	0.00674959	0.0102374	0.00225525	0.0125568	0.01032	0.00389175	0.0139159	0.00678803	0.013981	0.00899367	0.0151992	0.0127173	0.0203395	0.00686221	0.00443691	0.0103213	0.0144321	0.00763046	0.00812499	0.0166907	0.0167394	0.00648646	0.0141936	0.00692954	0.0156666	0.00884463	0.015144
-7.97	0.0101541	0.0127102	0.000662976	0.00887798	0.00659327	0.0140305	0.0105884	0.00867229	0.0024842	0.0126993	0.00614537	0.00423991	0.00335612	0.00983771	0.0120979	0.009314	0.0068376	0.0120225	0.0184864	0.00406904	0.0159963	0.00602212	0.00678342	0.0102837	0.00227078	0.0126053	0.0103654	0.00391497	0.0139725	0.00682362	0.0140351	0.009035	0.0152536	0.0127658	0.0204033	0.00689473	0.00446276	0.0103628	0.0144865	0.00766762	0.00816129	0.0167515	0.0168018	0.00651947	0.0142507	0.00696432	0.0157222	0.00888273	0.0152038
-7.96	0.0101983	0.0127568	0.000668885	0.0089215	0.00662758	0.014077	0.0106359	0.00871202	0.0025013	0.0127462	0.0061771	0.00426625	0.00337762	0.00988303	0.0121449	0.00935869	0.00687107	0.0120718	0.0185428	0.00409342	0.0160499	0.00605339	0.00681741	0.0103301	0.00228641	0.012654	0.010411	0.00393834	0.0140293	0.0068594	0.0140893	0.00907652	0.0153083	0.0128145	0.0204673	0.0069274	0.00448875	0.0104046	0.0145411	0.00770496	0.00819776	0.0168125	0.0168645	0.00655266	0.014308	0.00699928	0.0157781	0.00892099	0.0152638
-7.95	0.0102427	0.0128037	0.000674848	0.00896522	0.00666207	0.0141237	0.0106837	0.00875194	0.00251852	0.0127933	0.006209	0.00429276	0.00339925	0.00992855	0.012192	0.0094036	0.00690469	0.0121213	0.0185994	0.00411795	0.0161037	0.00608482	0.00685157	0.0103768	0.00230215	0.0127029	0.0104568	0.00396184	0.0140864	0.00689537	0.0141437	0.00911824	0.0153631	0.0128635	0.0205315	0.00696023	0.0045149	0.0104465	0.0145959	0.00774248	0.00823438	0.0168736	0.0169274	0.00658601	0.0143655	0.00703441	0.0158341	0.00895941	0.015324
-7.94	0.0102873	0.0128507	0.000680863	0.00900916	0.00669674	0.0141705	0.0107316	0.00879203	0.00253585	0.0128406	0.00624106	0.00431943	0.00342102	0.00997429	0.0122393	0.00944873	0.00693848	0.012171	0.0186562	0.00414263	0.0161577	0.00611642	0.0068859	0.0104237	0.002318	0.0127519	0.0105028	0.00398548	0.0141437	0.00693153	0.0141984	0.00916014	0.0154182	0.0129126	0.0205959	0.00699321	0.00454121	0.0104886	0.0146508	0.00778018	0.00827117	0.0169351	0.0169906	0.00661954	0.0144232	0.00706972	0.0158904	0.008998	0.0153845
-7.93	0.010332	0.0128978	0.000686932	0.00905331	0.00673159	0.0142175	0.0107798	0.00883232	0.0025533	0.012888	0.00627329	0.00434626	0.00344293	0.0100202	0.0122868	0.00949407	0.00697244	0.0122208	0.0187132	0.00416745	0.0162119	0.00614818	0.0069204	0.0104708	0.00233396	0.0128012	0.010549	0.00400927	0.0142012	0.00696788	0.0142533	0.00920223	0.0154734	0.0129619	0.0206605	0.00702635	0.00456766	0.0105309	0.014706	0.00781807	0.00830813	0.0169967	0.017054	0.00665324	0.0144812	0.00710521	0.0159468	0.00903676	0.0154452
-7.92	0.010377	0.0129452	0.000693055	0.00909769	0.00676662	0.0142646	0.0108281	0.00887278	0.00257088	0.0129357	0.00630568	0.00437327	0.00346498	0.0100664	0.0123345	0.00953963	0.00700656	0.0122709	0.0187703	0.00419243	0.0162662	0.0061801	0.00695508	0.0105181	0.00235003	0.0128507	0.0105954	0.00403319	0.0142589	0.00700442	0.0143083	0.00924452	0.0155289	0.0130114	0.0207253	0.00705965	0.00459427	0.0105733	0.0147614	0.00785614	0.00834524	0.0170586	0.0171176	0.0066871	0.0145394	0.00714088	0.0160035	0.00907569	0.0155061
-7.91	0.0104221	0.0129927	0.000699232	0.00914227	0.00680183	0.0143119	0.0108767	0.00891343	0.00258857	0.0129835	0.00633824	0.00440044	0.00348717	0.0101128	0.0123823	0.0095854	0.00704085	0.0123212	0.0188276	0.00421755	0.0163207	0.00621219	0.00698993	0.0105656	0.00236621	0.0129003	0.010642	0.00405726	0.0143169	0.00704115	0.0143636	0.00928701	0.0155845	0.013061	0.0207904	0.0070931	0.00462103	0.0106159	0.014817	0.00789439	0.00838253	0.0171207	0.0171815	0.00672114	0.0145978	0.00717672	0.0160603	0.00911478	0.0155673
-7.9	0.0104675	0.0130404	0.000705465	0.00918708	0.00683722	0.0143593	0.0109255	0.00895427	0.00260639	0.0130315	0.00637097	0.00442778	0.0035095	0.0101593	0.0124303	0.0096314	0.0070753	0.0123717	0.0188851	0.00424283	0.0163755	0.00624445	0.00702496	0.0106133	0.0023825	0.0129501	0.0106888	0.00408147	0.0143752	0.00707807	0.0144191	0.00932968	0.0156404	0.0131109	0.0208556	0.00712672	0.00464795	0.0106587	0.0148728	0.00793284	0.00841998	0.017183	0.0172456	0.00675536	0.0146565	0.00721274	0.0161174	0.00915404	0.0156288
-7.89	0.010513	0.0130883	0.000711753	0.00923211	0.0068728	0.0144069	0.0109746	0.00899529	0.00262433	0.0130796	0.00640387	0.00445529	0.00353198	0.0102061	0.0124786	0.00967762	0.00710993	0.0124225	0.0189427	0.00426825	0.0164304	0.00627687	0.00706016	0.0106613	0.0023989	0.0130002	0.0107358	0.00410583	0.0144336	0.00711519	0.0144749	0.00937256	0.0156964	0.0131609	0.020921	0.00716049	0.00467503	0.0107016	0.0149289	0.00797147	0.0084576	0.0172455	0.0173099	0.00678974	0.0147154	0.00724895	0.0161746	0.00919347	0.0156904
-7.88	0.0105587	0.0131363	0.000718097	0.00927735	0.00690857	0.0144547	0.0110238	0.0090365	0.00264239	0.013128	0.00643693	0.00448297	0.0035546	0.0102532	0.012527	0.00972406	0.00714472	0.0124734	0.0190005	0.00429383	0.0164854	0.00630946	0.00709553	0.0107095	0.00241542	0.0130504	0.010783	0.00413033	0.0144923	0.0071525	0.0145308	0.00941563	0.0157527	0.0132112	0.0209866	0.00719442	0.00470226	0.0107447	0.0149851	0.00801028	0.00849539	0.0173083	0.0173745	0.0068243	0.0147746	0.00728534	0.0162321	0.00923307	0.0157523
-7.87	0.0106047	0.0131845	0.000724498	0.00932282	0.00694452	0.0145026	0.0110733	0.0090779	0.00266058	0.0131765	0.00647017	0.00451082	0.00357736	0.0103004	0.0125756	0.00977072	0.00717969	0.0125245	0.0190585	0.00431956	0.0165407	0.00634222	0.00713109	0.0107578	0.00243205	0.0131008	0.0108304	0.00415498	0.0145513	0.00719001	0.014587	0.0094589	0.0158091	0.0132616	0.0210525	0.00722851	0.00472966	0.010788	0.0150415	0.00804929	0.00853334	0.0173713	0.0174394	0.00685904	0.0148339	0.00732191	0.0162898	0.00927283	0.0158145
-7.86	0.0106508	0.0132329	0.000730956	0.00936852	0.00698066	0.0145507	0.011123	0.00911949	0.00267889	0.0132252	0.00650358	0.00453885	0.00360027	0.0103478	0.0126244	0.00981761	0.00721482	0.0125759	0.0191167	0.00434545	0.0165962	0.00637515	0.00716682	0.0108064	0.0024488	0.0131514	0.0108781	0.00417978	0.0146104	0.00722771	0.0146433	0.00950237	0.0158658	0.0133122	0.0211185	0.00726277	0.00475721	0.0108315	0.0150982	0.00808849	0.00857147	0.0174345	0.0175044	0.00689396	0.0148936	0.00735866	0.0163476	0.00931278	0.0158769
-7.85	0.0106972	0.0132815	0.000737471	0.00941443	0.00701698	0.014599	0.0111729	0.00916127	0.00269733	0.013274	0.00653716	0.00456705	0.00362333	0.0103955	0.0126734	0.00986472	0.00725013	0.0126274	0.0191751	0.00437149	0.0166518	0.00640826	0.00720273	0.0108553	0.00246566	0.0132022	0.0109259	0.00420472	0.0146698	0.00726561	0.0146999	0.00954604	0.0159226	0.0133631	0.0211848	0.00729719	0.00478492	0.0108751	0.0151551	0.00812787	0.00860976	0.017498	0.0175697	0.00692905	0.0149534	0.0073956	0.0164057	0.00935289	0.0159396
-7.84	0.0107437	0.0133303	0.000744045	0.00946057	0.0070535	0.0146474	0.011223	0.00920324	0.00271589	0.0133231	0.00657092	0.00459542	0.00364654	0.0104434	0.0127225	0.00991205	0.00728561	0.0126792	0.0192336	0.00439769	0.0167076	0.00644153	0.00723883	0.0109043	0.00248263	0.0132532	0.010974	0.00422981	0.0147295	0.00730371	0.0147567	0.00958991	0.0159797	0.0134141	0.0212512	0.00733177	0.0048128	0.0109189	0.0152122	0.00816745	0.00864823	0.0175616	0.0176353	0.00696432	0.0150135	0.00743272	0.016464	0.00939317	0.0160025
-7.83	0.0107904	0.0133792	0.000750677	0.00950694	0.0070902	0.0146959	0.0112734	0.00924541	0.00273458	0.0133723	0.00660485	0.00462397	0.00366989	0.0104915	0.0127719	0.00995962	0.00732127	0.0127311	0.0192923	0.00442404	0.0167636	0.00647498	0.0072751	0.0109536	0.00249972	0.0133044	0.0110222	0.00425505	0.0147894	0.00734201	0.0148137	0.00963398	0.016037	0.0134653	0.0213179	0.00736651	0.00484083	0.0109629	0.0152695	0.00820723	0.00868687	0.0176256	0.0177011	0.00699977	0.0150739	0.00747003	0.0165225	0.00943363	0.0160656
-7.82	0.0108374	0.0134283	0.000757368	0.00955353	0.0071271	0.0147446	0.011324	0.00928777	0.0027534	0.0134217	0.00663895	0.0046527	0.00369339	0.0105398	0.0128214	0.0100074	0.00735709	0.0127833	0.0193512	0.00445055	0.0168198	0.0065086	0.00731155	0.0110031	0.00251693	0.0133558	0.0110707	0.00428045	0.0148495	0.00738051	0.014871	0.00967825	0.0160944	0.0135167	0.0213848	0.00740142	0.00486903	0.0110071	0.015327	0.00824719	0.00872568	0.0176897	0.0177671	0.0070354	0.0151345	0.00750753	0.0165812	0.00947427	0.016129
-7.81	0.0108845	0.0134776	0.000764119	0.00960036	0.00716418	0.0147935	0.0113748	0.00933032	0.00277236	0.0134713	0.00667323	0.00468161	0.00371705	0.0105884	0.0128712	0.0100554	0.0073931	0.0128357	0.0194103	0.00447722	0.0168762	0.00654239	0.00734819	0.0110528	0.00253426	0.0134074	0.0111194	0.00430599	0.0149099	0.00741921	0.0149285	0.00972273	0.0161521	0.0135683	0.0214519	0.00743649	0.0048974	0.0110515	0.0153847	0.00828735	0.00876466	0.0177541	0.0178334	0.00707122	0.0151953	0.00754521	0.0166401	0.00951507	0.0161927
-7.8	0.0109319	0.0135271	0.00077093	0.00964741	0.00720146	0.0148426	0.0114258	0.00937306	0.00279144	0.0135211	0.00670769	0.0047107	0.00374085	0.0106371	0.0129211	0.0101037	0.00742928	0.0128884	0.0194696	0.00450405	0.0169328	0.00657636	0.00738501	0.0111027	0.00255171	0.0134592	0.0111683	0.00433169	0.0149706	0.00745812	0.0149862	0.00976741	0.01621	0.0136201	0.0215192	0.00747173	0.00492593	0.011096	0.0154427	0.00832771	0.00880382	0.0178187	0.0179	0.00710721	0.0152564	0.00758308	0.0166992	0.00955606	0.0162565
-7.79	0.0109795	0.0135767	0.000777801	0.00969469	0.00723894	0.0148918	0.0114771	0.00941601	0.00281065	0.0135711	0.00674232	0.00473996	0.00376481	0.0106861	0.0129713	0.0101522	0.00746564	0.0129412	0.019529	0.00453105	0.0169896	0.00661051	0.00742201	0.0111529	0.00256928	0.0135112	0.0112174	0.00435754	0.0150315	0.00749723	0.0150441	0.00981229	0.0162681	0.0136721	0.0215867	0.00750714	0.00495462	0.0111407	0.0155008	0.00836826	0.00884316	0.0178836	0.0179668	0.00714339	0.0153177	0.00762115	0.0167585	0.00959722	0.0163207
-7.78	0.0110272	0.0136266	0.000784734	0.0097422	0.00727661	0.0149412	0.0115286	0.00945915	0.00282999	0.0136212	0.00677714	0.00476941	0.00378892	0.0107354	0.0130216	0.0102009	0.00750217	0.0129942	0.0195886	0.0045582	0.0170465	0.00664484	0.00745921	0.0112033	0.00258697	0.0135634	0.0112667	0.00438354	0.0150926	0.00753654	0.0151022	0.00985739	0.0163264	0.0137243	0.0216544	0.00754271	0.00498349	0.0111856	0.0155592	0.00840901	0.00888267	0.0179487	0.0180338	0.00717975	0.0153793	0.0076594	0.016818	0.00963856	0.0163851
-7.77	0.0110752	0.0136766	0.000791729	0.00978995	0.00731447	0.0149907	0.0115804	0.00950248	0.00284947	0.0136716	0.00681213	0.00479905	0.00381319	0.0107848	0.0130721	0.0102498	0.00753888	0.0130475	0.0196484	0.00458551	0.0171037	0.00667934	0.00749658	0.0112539	0.00260478	0.0136158	0.0113163	0.0044097	0.015154	0.00757606	0.0151606	0.00990268	0.0163849	0.0137767	0.0217223	0.00757846	0.00501252	0.0112306	0.0156178	0.00844996	0.00892235	0.018014	0.0181011	0.0072163	0.0154411	0.00769785	0.0168778	0.00968007	0.0164498
-7.76	0.0111234	0.0137268	0.000798786	0.00983793	0.00735254	0.0150404	0.0116323	0.00954602	0.00286908	0.0137221	0.00684731	0.00482886	0.00383761	0.0108345	0.0131228	0.010299	0.00757578	0.013101	0.0197084	0.00461299	0.017161	0.00671402	0.00753415	0.0113047	0.00262271	0.0136684	0.0113661	0.00443602	0.0152156	0.00761579	0.0152192	0.00994819	0.0164436	0.0138293	0.0217905	0.00761437	0.00504172	0.0112759	0.0156767	0.0084911	0.00896221	0.0180796	0.0181686	0.00725303	0.0155031	0.00773649	0.0169377	0.00972177	0.0165147
-7.75	0.0111718	0.0137772	0.000805906	0.00988615	0.0073908	0.0150903	0.0116845	0.00958975	0.00288883	0.0137728	0.00688266	0.00485886	0.00386218	0.0108844	0.0131737	0.0103484	0.00761285	0.0131547	0.0197685	0.00464064	0.0172185	0.00674888	0.0075719	0.0113558	0.00264077	0.0137212	0.011416	0.00446249	0.0152775	0.00765573	0.015278	0.00999391	0.0165025	0.0138821	0.0218588	0.00765045	0.00507109	0.0113213	0.0157357	0.00853245	0.00900226	0.0181454	0.0182364	0.00728995	0.0155655	0.00777533	0.0169979	0.00976364	0.0165798
-7.74	0.0112204	0.0138278	0.00081309	0.0099346	0.00742926	0.0151403	0.011737	0.00963369	0.00290871	0.0138237	0.0069182	0.00488905	0.00388692	0.0109345	0.0132248	0.0103981	0.00765011	0.0132086	0.0198289	0.00466845	0.0172763	0.00678393	0.00760984	0.0114071	0.00265895	0.0137742	0.0114663	0.00448912	0.0153396	0.00769587	0.015337	0.0100398	0.0165616	0.0139351	0.0219274	0.00768671	0.00510063	0.0113669	0.015795	0.008574	0.00904248	0.0182114	0.0183045	0.00732706	0.015628	0.00781436	0.0170583	0.0098057	0.0166453
-7.73	0.0112692	0.0138785	0.000820337	0.00998329	0.00746792	0.0151905	0.0117896	0.00967782	0.00292873	0.0138748	0.00695393	0.00491943	0.00391181	0.0109849	0.0132761	0.010448	0.00768755	0.0132628	0.0198894	0.00469643	0.0173342	0.00681915	0.00764797	0.0114586	0.00267726	0.0138274	0.0115167	0.00451591	0.015402	0.00773623	0.0153963	0.010086	0.016621	0.0139883	0.0219962	0.00772313	0.00513034	0.0114127	0.0158545	0.00861575	0.00908288	0.0182777	0.0183728	0.00736436	0.0156908	0.00785358	0.0171189	0.00984793	0.0167109
-7.72	0.0113182	0.0139295	0.000827649	0.0100322	0.00750678	0.0152408	0.0118425	0.00972216	0.00294889	0.0139261	0.00698983	0.00494999	0.00393686	0.0110355	0.0133277	0.0104981	0.00772517	0.0133171	0.0199501	0.00472457	0.0173923	0.00685456	0.00768629	0.0115104	0.00269569	0.0138808	0.0115673	0.00454286	0.0154646	0.0077768	0.0154558	0.0101323	0.0166805	0.0140417	0.0220652	0.00775973	0.00516023	0.0114587	0.0159142	0.00865771	0.00912346	0.0183442	0.0184413	0.00740185	0.0157539	0.007893	0.0171797	0.00989035	0.0167769
-7.71	0.0113675	0.0139806	0.000835026	0.0100814	0.00754584	0.0152914	0.0118957	0.0097667	0.00296919	0.0139775	0.00702593	0.00498075	0.00396208	0.0110864	0.0133794	0.0105485	0.00776297	0.0133717	0.020011	0.00475288	0.0174506	0.00689015	0.00772481	0.0115624	0.00271425	0.0139344	0.0116182	0.00456997	0.0155275	0.00781758	0.0155155	0.0101789	0.0167403	0.0140953	0.0221344	0.0077965	0.00519029	0.0115049	0.0159742	0.00869987	0.00916422	0.018411	0.0185101	0.00743952	0.0158172	0.00793262	0.0172407	0.00993295	0.0168431
-7.7	0.0114169	0.0140319	0.000842469	0.0101308	0.00758511	0.0153421	0.0119491	0.00981145	0.00298962	0.0140292	0.0070622	0.00501169	0.00398745	0.0111374	0.0134313	0.0105991	0.00780096	0.0134265	0.0200721	0.00478136	0.0175091	0.00692593	0.00776352	0.0116147	0.00273294	0.0139882	0.0116693	0.00459724	0.0155907	0.00785857	0.0155755	0.0102257	0.0168003	0.0141491	0.0222039	0.00783345	0.00522053	0.0115512	0.0160343	0.00874223	0.00920516	0.018478	0.0185792	0.00747739	0.0158808	0.00797244	0.017302	0.00997574	0.0169096
-7.69	0.0114666	0.0140834	0.000849979	0.0101805	0.00762458	0.0153929	0.0120027	0.0098564	0.0030102	0.014081	0.00709867	0.00504283	0.00401299	0.0111887	0.0134834	0.01065	0.00783914	0.0134816	0.0201334	0.00481002	0.0175678	0.00696189	0.00780242	0.0116671	0.00275175	0.0140423	0.0117206	0.00462468	0.0156541	0.00789978	0.0156357	0.0102727	0.0168605	0.0142031	0.0222735	0.00787057	0.00525094	0.0115978	0.0160947	0.0087848	0.00924629	0.0185453	0.0186485	0.00751546	0.0159446	0.00801246	0.0173634	0.0100187	0.0169763
-7.68	0.0115165	0.0141351	0.000857555	0.0102303	0.00766426	0.015444	0.0120565	0.00990156	0.00303092	0.0141331	0.00713533	0.00507416	0.00403869	0.0112403	0.0135357	0.0107011	0.0078775	0.0135368	0.0201949	0.00483884	0.0176267	0.00699804	0.00784152	0.0117198	0.0027707	0.0140965	0.0117722	0.00465228	0.0157177	0.00794121	0.0156961	0.0103199	0.0169209	0.0142573	0.0223434	0.00790787	0.00528153	0.0116445	0.0161554	0.00882758	0.0092876	0.0186128	0.0187181	0.00755371	0.0160087	0.00805268	0.0174251	0.0100619	0.0170433
-7.67	0.0115666	0.014187	0.000865199	0.0102805	0.00770414	0.0154952	0.0121106	0.00994692	0.00305178	0.0141853	0.00717217	0.00510569	0.00406455	0.011292	0.0135882	0.0107524	0.00791605	0.0135923	0.0202565	0.00486784	0.0176858	0.00703437	0.00788081	0.0117728	0.00278978	0.014151	0.0118239	0.00468004	0.0157816	0.00798285	0.0157567	0.0103673	0.0169816	0.0143117	0.0224135	0.00794534	0.0053123	0.0116914	0.0162162	0.00887057	0.00932909	0.0186805	0.0187879	0.00759216	0.0160731	0.0080931	0.017487	0.0101052	0.0171105
-7.66	0.0116169	0.0142391	0.000872911	0.0103309	0.00774423	0.0155465	0.012165	0.00999249	0.00307278	0.0142377	0.0072092	0.00513741	0.00409058	0.0113441	0.0136409	0.010804	0.00795479	0.013648	0.0203183	0.00489701	0.0177451	0.0070709	0.0079203	0.011826	0.00280898	0.0142056	0.0118759	0.00470797	0.0158458	0.00802471	0.0158176	0.0104149	0.0170424	0.0143664	0.0224838	0.00798299	0.00534324	0.0117385	0.0162773	0.00891376	0.00937078	0.0187485	0.018858	0.00763081	0.0161377	0.00813372	0.0175491	0.0101487	0.017178
-7.65	0.0116675	0.0142914	0.000880692	0.0103815	0.00778453	0.0155981	0.0122196	0.0100383	0.00309393	0.0142903	0.00724643	0.00516933	0.00411678	0.0113963	0.0136938	0.0108559	0.00799372	0.013704	0.0203804	0.00492636	0.0178046	0.00710761	0.00795998	0.0118794	0.00282832	0.0142605	0.0119282	0.00473606	0.0159103	0.00806679	0.0158787	0.0104628	0.0171035	0.0144212	0.0225543	0.00802082	0.00537437	0.0117858	0.0163386	0.00895717	0.00941264	0.0188167	0.0189284	0.00766965	0.0162025	0.00817455	0.0176115	0.0101924	0.0172458
-7.64	0.0117182	0.0143438	0.000888542	0.0104324	0.00782504	0.0156498	0.0122744	0.0100843	0.00311523	0.0143432	0.00728385	0.00520144	0.00414315	0.0114488	0.013747	0.010908	0.00803284	0.0137602	0.0204426	0.00495588	0.0178642	0.00714452	0.00799987	0.0119331	0.0028478	0.0143156	0.0119806	0.00476433	0.015975	0.0081091	0.0159401	0.0105109	0.0171648	0.0144763	0.0226251	0.00805883	0.00540568	0.0118333	0.0164002	0.00900079	0.0094547	0.0188852	0.018999	0.00770869	0.0162677	0.00821559	0.017674	0.0102363	0.0173139
-7.63	0.0117692	0.0143965	0.000896462	0.0104835	0.00786576	0.0157017	0.0123295	0.0101305	0.00313667	0.0143962	0.00732146	0.00523376	0.00416968	0.0115015	0.0138003	0.0109603	0.00807215	0.0138166	0.020505	0.00498558	0.0179241	0.00718162	0.00803996	0.011987	0.0028674	0.0143709	0.0120333	0.00479276	0.0160399	0.00815162	0.0160017	0.0105592	0.0172263	0.0145315	0.0226961	0.00809702	0.00543717	0.011881	0.0164619	0.00904462	0.00949694	0.018954	0.0190699	0.00774793	0.016333	0.00825682	0.0177368	0.0102804	0.0173822
-7.62	0.0118204	0.0144493	0.000904452	0.0105349	0.00790669	0.0157537	0.0123848	0.0101769	0.00315826	0.0144494	0.00735926	0.00526628	0.00419639	0.0115545	0.0138538	0.0110129	0.00811166	0.0138732	0.0205676	0.00501546	0.0179842	0.00721891	0.00808024	0.0120411	0.00288714	0.0144264	0.0120862	0.00482136	0.0161052	0.00819436	0.0160635	0.0106077	0.017288	0.014587	0.0227673	0.00813539	0.00546884	0.0119289	0.016524	0.00908866	0.00953937	0.0190229	0.0191411	0.00778737	0.0163987	0.00829827	0.0177998	0.0103247	0.0174508
-7.61	0.0118718	0.0145024	0.000912514	0.0105865	0.00794783	0.015806	0.0124404	0.0102235	0.00317999	0.0145028	0.00739726	0.005299	0.00422326	0.0116078	0.0139076	0.0110658	0.00815135	0.0139301	0.0206304	0.00504551	0.0180445	0.00725639	0.00812073	0.0120955	0.00290702	0.0144822	0.0121394	0.00485013	0.0161707	0.00823734	0.0161256	0.0106565	0.01735	0.0146427	0.0228387	0.00817394	0.0055007	0.0119769	0.0165862	0.00913292	0.00958199	0.0190922	0.0192125	0.00782701	0.0164646	0.00833992	0.017863	0.0103692	0.0175197
-7.6	0.0119235	0.0145556	0.000920648	0.0106384	0.00798919	0.0158584	0.0124962	0.0102703	0.00320188	0.0145564	0.00743546	0.00533192	0.00425031	0.0116612	0.0139616	0.0111189	0.00819124	0.0139872	0.0206934	0.00507575	0.018105	0.00729407	0.00816142	0.0121502	0.00292704	0.0145381	0.0121928	0.00487908	0.0162364	0.00828053	0.0161879	0.0107054	0.0174121	0.0146986	0.0229103	0.00821268	0.00553275	0.0120252	0.0166487	0.00917739	0.0096248	0.0191617	0.0192842	0.00786686	0.0165308	0.00838179	0.0179265	0.0104138	0.0175888
-7.59	0.0119754	0.014609	0.000928854	0.0106906	0.00803076	0.015911	0.0125523	0.0103174	0.00322392	0.0146102	0.00747385	0.00536505	0.00427753	0.0117149	0.0140157	0.0111722	0.00823133	0.0140445	0.0207565	0.00510617	0.0181657	0.00733194	0.00820232	0.0122051	0.00294719	0.0145943	0.0122464	0.00490819	0.0163024	0.00832395	0.0162505	0.0107546	0.0174745	0.0147547	0.0229822	0.0082516	0.00556498	0.0120736	0.0167114	0.00922208	0.0096678	0.0192314	0.0193561	0.0079069	0.0165972	0.00842386	0.0179902	0.0104587	0.0176582
-7.58	0.0120275	0.0146626	0.000937133	0.0107429	0.00807255	0.0159637	0.0126086	0.0103647	0.00324611	0.0146641	0.00751244	0.00539838	0.00430492	0.0117689	0.0140701	0.0112258	0.00827161	0.0141021	0.0208199	0.00513677	0.0182266	0.00737001	0.00824342	0.0122602	0.00296748	0.0146506	0.0123003	0.00493748	0.0163687	0.0083676	0.0163133	0.010804	0.0175371	0.0148111	0.0230543	0.0082907	0.0055974	0.0121223	0.0167743	0.00926699	0.00971099	0.0193014	0.0194283	0.00794715	0.0166639	0.00846615	0.0180541	0.0105037	0.0177279
-7.57	0.0120798	0.0147165	0.000945486	0.0107956	0.00811456	0.0160166	0.0126652	0.0104121	0.00326845	0.0147183	0.00755124	0.00543192	0.00433249	0.0118231	0.0141247	0.0112797	0.00831209	0.0141599	0.0208834	0.00516755	0.0182877	0.00740828	0.00828473	0.0123156	0.00298791	0.0147072	0.0123544	0.00496695	0.0164353	0.00841148	0.0163763	0.0108537	0.0176	0.0148676	0.0231266	0.00832999	0.00563001	0.0121711	0.0168375	0.00931212	0.00975438	0.0193717	0.0195008	0.0079876	0.0167309	0.00850864	0.0181182	0.010549	0.0177978
-7.56	0.0121324	0.0147705	0.000953914	0.0108485	0.00815679	0.0160697	0.012722	0.0104598	0.00329095	0.0147727	0.00759023	0.00546567	0.00436024	0.0118776	0.0141795	0.0113338	0.00835277	0.0142179	0.0209472	0.00519852	0.018349	0.00744675	0.00832624	0.0123713	0.00300848	0.014764	0.0124087	0.00499659	0.0165022	0.00845559	0.0164396	0.0109036	0.0176631	0.0149244	0.0231992	0.00836946	0.0056628	0.0122202	0.016901	0.00935746	0.00979796	0.0194422	0.0195736	0.00802826	0.0167982	0.00855135	0.0181826	0.0105944	0.0178681
-7.55	0.0121851	0.0148247	0.000962417	0.0109017	0.00819923	0.016123	0.0127791	0.0105078	0.0033136	0.0148273	0.00762942	0.00549963	0.00438816	0.0119323	0.0142345	0.0113882	0.00839365	0.0142762	0.0210111	0.00522967	0.0184105	0.00748541	0.00836796	0.0124272	0.0030292	0.0148211	0.0124633	0.00502641	0.0165693	0.00849993	0.0165032	0.0109537	0.0177264	0.0149813	0.023272	0.00840912	0.00569579	0.0122694	0.0169646	0.00940303	0.00984174	0.0195129	0.0196466	0.00806913	0.0168657	0.00859428	0.0182472	0.0106401	0.0179386
-7.54	0.0122382	0.0148791	0.000970995	0.0109551	0.0082419	0.0161765	0.0128365	0.0105559	0.0033364	0.0148821	0.00766881	0.00553379	0.00441627	0.0119873	0.0142897	0.0114429	0.00843472	0.0143347	0.0210753	0.00526101	0.0184722	0.00752428	0.00840989	0.0124833	0.00305005	0.0148783	0.0125181	0.0050564	0.0166366	0.0085445	0.0165669	0.011004	0.0177899	0.0150385	0.023345	0.00844897	0.00572897	0.0123188	0.0170285	0.00944882	0.00988571	0.0195839	0.0197199	0.0081102	0.0169335	0.00863742	0.018312	0.0106859	0.0180094
-7.53	0.0122914	0.0149337	0.00097965	0.0110088	0.00828479	0.0162301	0.0128941	0.0106043	0.00335937	0.0149371	0.00770841	0.00556818	0.00444455	0.0120425	0.0143452	0.0114978	0.008476	0.0143935	0.0211396	0.00529254	0.0185342	0.00756335	0.00845203	0.0125397	0.00307105	0.0149358	0.0125731	0.00508658	0.0167043	0.00858931	0.016631	0.0110546	0.0178536	0.0150959	0.0234182	0.00848901	0.00576235	0.0123685	0.0170927	0.00949483	0.00992987	0.0196552	0.0197935	0.00815149	0.0170015	0.00868077	0.018377	0.0107319	0.0180804
-7.52	0.0123449	0.0149886	0.000988382	0.0110628	0.0083279	0.0162839	0.0129519	0.0106529	0.00338249	0.0149923	0.00774822	0.00560277	0.00447302	0.012098	0.0144008	0.011553	0.00851748	0.0144525	0.0212041	0.00532425	0.0185963	0.00760262	0.00849438	0.0125963	0.0030922	0.0149935	0.0126284	0.00511693	0.0167722	0.00863435	0.0166952	0.0111054	0.0179176	0.0151536	0.0234917	0.00852924	0.00579591	0.0124183	0.0171571	0.00954106	0.00997424	0.0197268	0.0198674	0.00819298	0.0170699	0.00872435	0.0184423	0.0107781	0.0181518
-7.51	0.0123986	0.0150436	0.000997192	0.011117	0.00837124	0.0163379	0.0130101	0.0107017	0.00340577	0.0150477	0.00778822	0.00563758	0.00450166	0.0121537	0.0144567	0.0116084	0.00855916	0.0145118	0.0212689	0.00535616	0.0186586	0.0076421	0.00853695	0.0126533	0.00311348	0.0150514	0.012684	0.00514747	0.0168404	0.00867963	0.0167597	0.0111564	0.0179818	0.0152114	0.0235654	0.00856966	0.00582968	0.0124683	0.0172217	0.00958752	0.0100188	0.0197986	0.0199415	0.00823469	0.0171385	0.00876814	0.0185078	0.0108246	0.0182234
-7.5	0.0124525	0.0150988	0.00100608	0.0111715	0.0084148	0.0163921	0.0130684	0.0107507	0.00342921	0.0151033	0.00782844	0.00567261	0.00453049	0.0122097	0.0145128	0.0116641	0.00860105	0.0145712	0.0213338	0.00538826	0.0187212	0.00768178	0.00857973	0.0127104	0.00313492	0.0151096	0.0127398	0.00517819	0.0169089	0.00872514	0.0168245	0.0112077	0.0180462	0.0152695	0.0236393	0.00861027	0.00586364	0.0125186	0.0172866	0.00963421	0.0100636	0.0198706	0.0200159	0.0082766	0.0172074	0.00881215	0.0185736	0.0108712	0.0182953
-7.49	0.0125067	0.0151542	0.00101505	0.0112262	0.00845859	0.0164464	0.0131271	0.0107999	0.00345281	0.0151591	0.00786886	0.00570785	0.00455951	0.0122659	0.0145691	0.0117201	0.00864314	0.014631	0.0213989	0.00542055	0.018784	0.00772167	0.00862272	0.0127678	0.0031565	0.0151679	0.0127958	0.00520909	0.0169777	0.0087709	0.0168895	0.0112592	0.0181109	0.0153278	0.0237134	0.00865107	0.0058978	0.012569	0.0173517	0.00968113	0.0101085	0.019943	0.0200906	0.00831873	0.0172765	0.00885639	0.0186396	0.010918	0.0183675
-7.48	0.0125611	0.0152099	0.0010241	0.0112812	0.0085026	0.0165009	0.013186	0.0108494	0.00347658	0.0152152	0.00790949	0.00574331	0.00458871	0.0123224	0.0146256	0.0117763	0.00868544	0.0146909	0.0214643	0.00545303	0.0188469	0.00776176	0.00866592	0.0128255	0.00317824	0.0152265	0.0128521	0.00524017	0.0170467	0.00881689	0.0169548	0.0113109	0.0181758	0.0153863	0.0237878	0.00869207	0.00593216	0.0126197	0.017417	0.00972827	0.0101537	0.0200155	0.0201656	0.00836108	0.017346	0.00890084	0.0187058	0.010965	0.01844
-7.47	0.0126158	0.0152657	0.00103322	0.0113365	0.00854685	0.0165556	0.0132452	0.0108991	0.0035005	0.0152714	0.00795034	0.005779	0.0046181	0.0123792	0.0146824	0.0118328	0.00872794	0.0147512	0.0215298	0.00548571	0.0189101	0.00780206	0.00870935	0.0128835	0.00320012	0.0152853	0.0129086	0.00527145	0.0171161	0.00886313	0.0170203	0.0113629	0.0182409	0.015445	0.0238625	0.00873326	0.00596671	0.0126705	0.0174826	0.00977564	0.0101991	0.0200884	0.0202408	0.00840364	0.0174157	0.00894552	0.0187722	0.0110123	0.0185128
-7.46	0.0126707	0.0153217	0.00104243	0.0113921	0.00859133	0.0166105	0.0133046	0.0109491	0.0035246	0.0153278	0.00799139	0.0058149	0.00464767	0.0124362	0.0147393	0.0118896	0.00877066	0.0148116	0.0215955	0.00551859	0.0189735	0.00784257	0.00875299	0.0129417	0.00322215	0.0153444	0.0129654	0.0053029	0.0171857	0.0089096	0.0170861	0.0114151	0.0183063	0.015504	0.0239373	0.00877464	0.00600147	0.0127216	0.0175485	0.00982324	0.0102446	0.0201615	0.0203163	0.00844642	0.0174857	0.00899042	0.0188389	0.0110597	0.0185858
-7.45	0.0127258	0.015378	0.00105173	0.0114479	0.00863603	0.0166656	0.0133643	0.0109992	0.00354886	0.0153845	0.00803265	0.00585103	0.00467744	0.0124935	0.0147965	0.0119467	0.00881358	0.0148724	0.0216614	0.00555166	0.0190371	0.0078833	0.00879685	0.0130002	0.00324434	0.0154037	0.0130224	0.00533455	0.0172556	0.00895632	0.0171521	0.0114676	0.0183719	0.0155632	0.0240124	0.00881622	0.00603643	0.0127728	0.0176146	0.00987108	0.0102904	0.0202349	0.0203921	0.00848941	0.017556	0.00903555	0.0189058	0.0111073	0.0186592
-7.44	0.0127812	0.0154344	0.0010611	0.011504	0.00868097	0.0167208	0.0134243	0.0110496	0.00357328	0.0154413	0.00807413	0.00588738	0.00470739	0.012551	0.0148539	0.012004	0.00885671	0.0149333	0.0217275	0.00558493	0.0191009	0.00792423	0.00884093	0.0130589	0.00326667	0.0154632	0.0130797	0.00536639	0.0173257	0.00900329	0.0172184	0.0115203	0.0184377	0.0156226	0.0240877	0.008858	0.0060716	0.0128243	0.017681	0.00991915	0.0103364	0.0203085	0.0204682	0.00853263	0.0176266	0.00908091	0.018973	0.0111552	0.0187328
-7.43	0.0128368	0.0154911	0.00107056	0.0115604	0.00872615	0.0167763	0.0134845	0.0111002	0.00359788	0.0154984	0.00811582	0.00592396	0.00473754	0.0126088	0.0149115	0.0120616	0.00890005	0.0149945	0.0217939	0.00561839	0.019165	0.00796538	0.00888523	0.0131179	0.00328916	0.0155229	0.0131372	0.00539841	0.0173962	0.0090505	0.0172849	0.0115732	0.0185038	0.0156822	0.0241633	0.00889998	0.00610697	0.0128759	0.0177476	0.00996745	0.0103825	0.0203825	0.0205446	0.00857606	0.0176974	0.00912649	0.0190404	0.0112032	0.0188067
-7.42	0.0128926	0.0155479	0.0010801	0.0116171	0.00877155	0.0168319	0.013545	0.0111511	0.00362264	0.0155557	0.00815773	0.00596077	0.00476788	0.0126669	0.0149694	0.0121195	0.00894361	0.015056	0.0218604	0.00565206	0.0192292	0.00800673	0.00892975	0.0131772	0.00331181	0.0155829	0.013195	0.00543063	0.0174669	0.00909796	0.0173517	0.0116264	0.0185701	0.0157421	0.0242391	0.00894215	0.00614255	0.0129278	0.0178144	0.010016	0.0104289	0.0204566	0.0206212	0.00861972	0.0177685	0.0091723	0.019108	0.0112515	0.0188809
-7.41	0.0129487	0.015605	0.00108973	0.011674	0.0088172	0.0168877	0.0136058	0.0112022	0.00364757	0.0156131	0.00819985	0.0059978	0.00479842	0.0127253	0.0150275	0.0121776	0.00898737	0.0151177	0.0219271	0.00568594	0.0192937	0.00804831	0.0089745	0.0132367	0.00333461	0.0156431	0.013253	0.00546303	0.017538	0.00914567	0.0174188	0.0116798	0.0186367	0.0158022	0.0243152	0.00898453	0.00617833	0.0129799	0.0178815	0.0100648	0.0104755	0.0205311	0.0206982	0.00866359	0.01784	0.00921834	0.0191759	0.0113	0.0189554
-7.4	0.013005	0.0156623	0.00109944	0.0117312	0.00886308	0.0169437	0.0136669	0.0112535	0.00367268	0.0156708	0.00824219	0.00603507	0.00482915	0.0127839	0.0150858	0.0122361	0.00903136	0.0151797	0.0219941	0.00572001	0.0193584	0.0080901	0.00901947	0.0132965	0.00335757	0.0157035	0.0133113	0.00549564	0.0176093	0.00919363	0.0174861	0.0117335	0.0187034	0.0158625	0.0243914	0.0090271	0.00621432	0.0130322	0.0179489	0.0101138	0.0105223	0.0206058	0.0207754	0.00870769	0.0179117	0.00926462	0.019244	0.0113486	0.0190302
-7.39	0.0130616	0.0157198	0.00110924	0.0117887	0.0089092	0.0169999	0.0137282	0.0113051	0.00369796	0.0157288	0.00828475	0.00607256	0.00486007	0.0128428	0.0151443	0.0122948	0.00907555	0.0152419	0.0220612	0.00575429	0.0194233	0.00813211	0.00906466	0.0133566	0.00338069	0.0157642	0.0133698	0.00552843	0.0176809	0.00924184	0.0175537	0.0117874	0.0187705	0.0159231	0.024468	0.00906988	0.00625052	0.0130847	0.0180165	0.010163	0.0105693	0.0206808	0.0208529	0.00875202	0.0179837	0.00931112	0.0193124	0.0113975	0.0191053
-7.38	0.0131184	0.0157775	0.00111913	0.0118465	0.00895556	0.0170562	0.0137898	0.0113569	0.00372341	0.0157869	0.00832753	0.00611029	0.0048912	0.0129019	0.0152031	0.0123538	0.00911997	0.0153044	0.0221286	0.00578877	0.0194884	0.00817433	0.00911008	0.0134169	0.00340396	0.0158251	0.0134286	0.00556142	0.0177528	0.0092903	0.0176215	0.0118416	0.0188377	0.0159839	0.0245447	0.00911286	0.00628693	0.0131374	0.0180843	0.0102125	0.0106166	0.0207561	0.0209307	0.00879657	0.0180559	0.00935786	0.019381	0.0114466	0.0191807
-7.37	0.0131755	0.0158354	0.0011291	0.0119045	0.00900217	0.0171128	0.0138517	0.0114089	0.00374903	0.0158452	0.00837053	0.00614825	0.00492252	0.0129614	0.015262	0.0124131	0.0091646	0.0153671	0.0221961	0.00582346	0.0195537	0.00821678	0.00915573	0.0134775	0.0034274	0.0158862	0.0134877	0.00559461	0.017825	0.00933902	0.0176896	0.011896	0.0189052	0.0160449	0.0246217	0.00915605	0.00632356	0.0131904	0.0181525	0.0102622	0.010664	0.0208316	0.0210088	0.00884135	0.0181285	0.00940483	0.0194498	0.0114959	0.0192564
-7.36	0.0132328	0.0158935	0.00113917	0.0119629	0.00904901	0.0171695	0.0139138	0.0114612	0.00377484	0.0159038	0.00841375	0.00618645	0.00495405	0.0130211	0.0153212	0.0124726	0.00920945	0.0154301	0.0222639	0.00585836	0.0196193	0.00825944	0.00920161	0.0135384	0.00345099	0.0159476	0.013547	0.005628	0.0178975	0.00938799	0.017758	0.0119507	0.018973	0.0161061	0.024699	0.00919944	0.0063604	0.0132435	0.0182208	0.0103122	0.0107116	0.0209075	0.0210872	0.00888635	0.0182014	0.00945204	0.0195189	0.0115454	0.0193324
-7.35	0.0132904	0.0159519	0.00114932	0.0120215	0.0090961	0.0172264	0.0139763	0.0115137	0.00380082	0.0159626	0.0084572	0.00622489	0.00498578	0.0130811	0.0153807	0.0125325	0.00925452	0.0154934	0.0223318	0.00589347	0.019685	0.00830233	0.00924772	0.0135996	0.00347475	0.0160092	0.0136066	0.00566158	0.0179703	0.00943722	0.0178266	0.0120056	0.019041	0.0161676	0.0247764	0.00924303	0.00639745	0.0132969	0.0182895	0.0103624	0.0107595	0.0209836	0.0211659	0.00893159	0.0182745	0.00949949	0.0195883	0.0115952	0.0194087
-7.34	0.0133482	0.0160104	0.00115957	0.0120804	0.00914343	0.0172836	0.014039	0.0115664	0.00382698	0.0160215	0.00850087	0.00626356	0.00501771	0.0131413	0.0154404	0.0125926	0.00929981	0.0155569	0.0224	0.00592879	0.019751	0.00834544	0.00929406	0.013661	0.00349868	0.016071	0.0136664	0.00569537	0.0180434	0.00948671	0.0178955	0.0120608	0.0191092	0.0162294	0.0248542	0.00928683	0.00643472	0.0133504	0.0183584	0.0104129	0.0108076	0.0210599	0.0212449	0.00897705	0.018348	0.00954717	0.0196578	0.0116451	0.0194853
-7.33	0.0134063	0.0160692	0.0011699	0.0121396	0.00919101	0.0173409	0.014102	0.0116194	0.00385332	0.0160808	0.00854476	0.00630248	0.00504984	0.0132019	0.0155003	0.012653	0.00934532	0.0156207	0.0224684	0.00596431	0.0198172	0.00838877	0.00934063	0.0137227	0.00352277	0.0161331	0.0137265	0.00572936	0.0181167	0.00953646	0.0179646	0.0121162	0.0191777	0.0162913	0.0249321	0.00933084	0.0064722	0.0134042	0.0184275	0.0104636	0.0108559	0.0211366	0.0213241	0.00902275	0.0184217	0.00959509	0.0197277	0.0116953	0.0195622
-7.32	0.0134646	0.0161282	0.00118033	0.0121991	0.00923884	0.0173983	0.0141653	0.0116726	0.00387984	0.0161402	0.00858888	0.00634164	0.00508218	0.0132627	0.0155604	0.0127138	0.00939105	0.0156847	0.022537	0.00600006	0.0198837	0.00843233	0.00938743	0.0137847	0.00354702	0.0161954	0.0137869	0.00576355	0.0181904	0.00958647	0.0180341	0.0121719	0.0192464	0.0163535	0.0250103	0.00937506	0.00650991	0.0134582	0.0184969	0.0105145	0.0109044	0.0212135	0.0214037	0.00906868	0.0184958	0.00964326	0.0197978	0.0117456	0.0196394
-7.31	0.0135232	0.0161874	0.00119085	0.0122589	0.00928692	0.017456	0.0142288	0.0117261	0.00390654	0.0161998	0.00863323	0.00638104	0.00511473	0.0133238	0.0156208	0.0127748	0.00943701	0.015749	0.0226058	0.00603601	0.0199503	0.00847611	0.00943447	0.013847	0.00357144	0.016258	0.0138475	0.00579794	0.0182644	0.00963674	0.0181038	0.0122278	0.0193154	0.0164159	0.0250888	0.00941948	0.00654783	0.0135125	0.0185666	0.0105658	0.0109531	0.0212907	0.0214836	0.00911484	0.0185701	0.00969166	0.0198681	0.0117962	0.0197169
-7.3	0.0135821	0.0162468	0.00120147	0.012319	0.00933525	0.0175139	0.0142927	0.0117798	0.00393343	0.0162597	0.00867781	0.00642068	0.00514749	0.0133851	0.0156814	0.0128361	0.00948319	0.0158135	0.0226748	0.00607219	0.0200172	0.00852012	0.00948175	0.0139096	0.00359603	0.0163208	0.0139084	0.00583254	0.0183387	0.00968727	0.0181737	0.012284	0.0193846	0.0164786	0.0251675	0.00946412	0.00658598	0.0135669	0.0186366	0.0106172	0.011002	0.0213682	0.0215637	0.00916124	0.0186448	0.00974031	0.0199387	0.011847	0.0197947
-7.29	0.0136412	0.0163065	0.00121218	0.0123794	0.00938382	0.017572	0.0143568	0.0118338	0.0039605	0.0163198	0.00872262	0.00646057	0.00518045	0.0134468	0.0157422	0.0128977	0.0095296	0.0158784	0.022744	0.00610857	0.0200843	0.00856436	0.00952926	0.0139724	0.00362079	0.0163838	0.0139696	0.00586735	0.0184133	0.00973807	0.0182439	0.0123405	0.019454	0.0165415	0.0252465	0.00950897	0.00662434	0.0136216	0.0187068	0.0106689	0.0110512	0.021446	0.0216442	0.00920787	0.0187197	0.0097892	0.0200095	0.0118981	0.0198728
-7.28	0.0137005	0.0163663	0.00122298	0.0124401	0.00943266	0.0176302	0.0144213	0.011888	0.00398776	0.0163801	0.00876766	0.00650071	0.00521363	0.0135087	0.0158033	0.0129596	0.00957624	0.0159435	0.0228134	0.00614518	0.0201517	0.00860883	0.00957701	0.0140355	0.00364572	0.0164471	0.014031	0.00590237	0.0184881	0.00978913	0.0183144	0.0123972	0.0195238	0.0166047	0.0253257	0.00955403	0.00666293	0.0136765	0.0187772	0.0107209	0.0111005	0.0215241	0.021725	0.00925474	0.0187949	0.00983834	0.0200806	0.0119493	0.0199512
-7.27	0.0137601	0.0164264	0.00123388	0.012501	0.00948174	0.0176887	0.014486	0.0119425	0.00401521	0.0164406	0.00881293	0.0065411	0.00524702	0.013571	0.0158646	0.0130217	0.0096231	0.0160088	0.0228831	0.00618201	0.0202192	0.00865353	0.009625	0.014099	0.00367082	0.0165107	0.0140927	0.00593759	0.0185633	0.00984047	0.0183852	0.0124542	0.0195937	0.0166681	0.0254051	0.0095993	0.00670175	0.0137316	0.018848	0.0107731	0.0111501	0.0216024	0.021806	0.00930185	0.0188705	0.00988772	0.0201519	0.0120008	0.0200299
-7.26	0.01382	0.0164867	0.00124488	0.0125623	0.00953108	0.0177473	0.014551	0.0119972	0.00404284	0.0165014	0.00885844	0.00658174	0.00528063	0.0136335	0.0159262	0.0130842	0.00967019	0.0160744	0.0229529	0.00621905	0.020287	0.00869847	0.00967323	0.0141627	0.00369609	0.0165744	0.0141547	0.00597302	0.0186388	0.00989207	0.0184563	0.0125114	0.0196639	0.0167317	0.0254848	0.00964479	0.00674079	0.0137869	0.018919	0.0108255	0.0112	0.021681	0.0218874	0.0093492	0.0189463	0.00993736	0.0202235	0.0120525	0.020109
-7.25	0.0138801	0.0165472	0.00125598	0.0126239	0.00958068	0.0178062	0.0146163	0.0120522	0.00407067	0.0165624	0.00890418	0.00662263	0.00531444	0.0136963	0.0159879	0.013147	0.00971752	0.0161403	0.023023	0.00625632	0.020355	0.00874363	0.0097217	0.0142266	0.00372154	0.0166385	0.014217	0.00600867	0.0187146	0.00994394	0.0185276	0.0125689	0.0197344	0.0167956	0.0255648	0.0096905	0.00678006	0.0138424	0.0189902	0.0108782	0.01125	0.0217599	0.021969	0.00939679	0.0190225	0.00998724	0.0202953	0.0121044	0.0201883
-7.24	0.0139405	0.016608	0.00126717	0.0126857	0.00963053	0.0178652	0.0146819	0.0121074	0.00409869	0.0166236	0.00895016	0.00666378	0.00534848	0.0137594	0.01605	0.0132101	0.00976507	0.0162065	0.0230933	0.00629382	0.0204232	0.00878903	0.00977041	0.0142909	0.00374716	0.0167027	0.0142795	0.00604453	0.0187907	0.00999609	0.0185992	0.0126267	0.0198051	0.0168597	0.025645	0.00973642	0.00681955	0.0138982	0.0190618	0.0109312	0.0113003	0.0218391	0.022051	0.00944463	0.019099	0.0100374	0.0203674	0.0121565	0.020268
-7.23	0.0140011	0.0166689	0.00127847	0.0127479	0.00968065	0.0179244	0.0147477	0.0121629	0.0041269	0.016685	0.00899637	0.00670518	0.00538273	0.0138227	0.0161122	0.0132735	0.00981286	0.0162729	0.0231638	0.00633153	0.0204917	0.00883467	0.00981937	0.0143555	0.00377296	0.0167673	0.0143423	0.0060806	0.0188671	0.0100485	0.0186711	0.0126847	0.0198761	0.016924	0.0257254	0.00978256	0.00685928	0.0139542	0.0191336	0.0109844	0.0113507	0.0219186	0.0221333	0.0094927	0.0191757	0.0100878	0.0204398	0.0122089	0.020348
-7.22	0.0140621	0.0167301	0.00128986	0.0128104	0.00973102	0.0179839	0.0148139	0.0122186	0.0041553	0.0167467	0.00904282	0.00674684	0.00541721	0.0138864	0.0161748	0.0133372	0.00986088	0.0163396	0.0232345	0.00636948	0.0205604	0.00888054	0.00986857	0.0144203	0.00379894	0.016832	0.0144054	0.00611688	0.0189439	0.0101012	0.0187432	0.012743	0.0199473	0.0169887	0.0258061	0.00982892	0.00689924	0.0140104	0.0192056	0.0110379	0.0114015	0.0219984	0.0222159	0.00954102	0.0192528	0.0101384	0.0205124	0.0122615	0.0204283
-7.21	0.0141232	0.0167915	0.00130136	0.0128732	0.00978166	0.0180435	0.0148804	0.0122746	0.0041839	0.0168086	0.00908952	0.00678876	0.0054519	0.0139504	0.0162375	0.0134012	0.00990914	0.0164066	0.0233054	0.00640765	0.0206293	0.00892665	0.00991802	0.0144855	0.00382509	0.016897	0.0144687	0.00615339	0.0190209	0.0101542	0.0188157	0.0128015	0.0200188	0.0170535	0.0258871	0.00987549	0.00693943	0.0140669	0.019278	0.0110917	0.0114524	0.0220785	0.0222988	0.00958959	0.0193302	0.0101893	0.0205853	0.0123143	0.0205089
-7.2	0.0141847	0.0168532	0.00131296	0.0129363	0.00983256	0.0181033	0.0149472	0.0123308	0.0042127	0.0168707	0.00913645	0.00683094	0.00548682	0.0140147	0.0163005	0.0134655	0.00995763	0.0164739	0.0233766	0.00644604	0.0206985	0.008973	0.00996772	0.0145509	0.00385143	0.0169623	0.0145324	0.00619011	0.0190983	0.0102074	0.0188884	0.0128604	0.0200905	0.0171186	0.0259683	0.00992229	0.00697986	0.0141235	0.0193506	0.0111457	0.0115036	0.0221588	0.022382	0.0096384	0.0194079	0.0102404	0.0206584	0.0123673	0.0205898
-7.19	0.0142464	0.016915	0.00132466	0.0129997	0.00988373	0.0181633	0.0150143	0.0123873	0.00424169	0.016933	0.00918363	0.00687338	0.00552195	0.0140792	0.0163637	0.0135301	0.0100064	0.0165414	0.0234479	0.00648467	0.0207679	0.00901959	0.0100177	0.0146167	0.00387794	0.0170278	0.0145963	0.00622705	0.0191759	0.0102609	0.0189614	0.0129195	0.0201625	0.017184	0.0260498	0.00996931	0.00702052	0.0141805	0.0194235	0.0112	0.011555	0.0222395	0.0224655	0.00968747	0.0194859	0.0102918	0.0207318	0.0124206	0.020671
-7.18	0.0143084	0.0169771	0.00133647	0.0130634	0.00993516	0.0182235	0.0150816	0.012444	0.00427089	0.0169956	0.00923105	0.00691608	0.00555732	0.0141441	0.0164272	0.013595	0.0100553	0.0166092	0.0235195	0.00652353	0.0208375	0.00906643	0.0100679	0.0146827	0.00390464	0.0170936	0.0146605	0.00626421	0.0192539	0.0103147	0.0190346	0.0129788	0.0202348	0.0172496	0.0261315	0.0100166	0.00706142	0.0142376	0.0194967	0.0112545	0.0116066	0.0223204	0.0225493	0.00973678	0.0195642	0.0103435	0.0208054	0.0124741	0.0207526
-7.17	0.0143706	0.0170394	0.00134838	0.0131274	0.00998686	0.018284	0.0151493	0.0125011	0.00430028	0.0170584	0.00927871	0.00695905	0.00559291	0.0142092	0.016491	0.0136603	0.0101045	0.0166773	0.0235913	0.00656263	0.0209074	0.0091135	0.0101183	0.014749	0.00393153	0.0171597	0.0147249	0.00630159	0.0193322	0.0103688	0.0191082	0.0130385	0.0203073	0.0173154	0.0262135	0.010064	0.00710255	0.014295	0.0195701	0.0113093	0.0116584	0.0224017	0.0226334	0.00978634	0.0196428	0.0103954	0.0208793	0.0125278	0.0208345
-7.16	0.0144332	0.017102	0.0013604	0.0131917	0.0100388	0.0183446	0.0152173	0.0125583	0.00432988	0.0171214	0.00932663	0.00700229	0.00562873	0.0142747	0.0165549	0.0137258	0.010154	0.0167457	0.0236633	0.00660196	0.0209775	0.00916083	0.010169	0.0148157	0.00395859	0.0172259	0.0147897	0.0063392	0.0194108	0.0104232	0.019182	0.0130984	0.02038	0.0173815	0.0262957	0.0101117	0.00714393	0.0143525	0.0196438	0.0113644	0.0117105	0.0224832	0.0227179	0.00983616	0.0197218	0.0104476	0.0209535	0.0125818	0.0209167
-7.15	0.014496	0.0171648	0.00137253	0.0132564	0.0100911	0.0184054	0.0152856	0.0126159	0.00435968	0.0171847	0.00937478	0.0070458	0.00566478	0.0143404	0.0166192	0.0137917	0.0102037	0.0168143	0.0237356	0.00664152	0.0210478	0.00920839	0.01022	0.0148826	0.00398585	0.0172925	0.0148547	0.00637703	0.0194898	0.0104779	0.0192562	0.0131586	0.0204531	0.0174479	0.0263782	0.0101596	0.00718554	0.0144104	0.0197178	0.0114197	0.0117628	0.022565	0.0228027	0.00988623	0.0198011	0.0105	0.0210279	0.012636	0.0209993
-7.14	0.014559	0.0172278	0.00138476	0.0133214	0.0101436	0.0184664	0.0153542	0.0126737	0.00438969	0.0172482	0.00942319	0.00708957	0.00570106	0.0144065	0.0166837	0.0138579	0.0102536	0.0168832	0.023808	0.00668132	0.0211183	0.00925621	0.0102712	0.0149499	0.00401329	0.0173593	0.0149201	0.00641508	0.019569	0.0105328	0.0193306	0.0132191	0.0205264	0.0175145	0.0264609	0.0102078	0.0072274	0.0144684	0.0197921	0.0114753	0.0118154	0.0226472	0.0228877	0.00993655	0.0198807	0.0105527	0.0211026	0.0126904	0.0210821
-7.13	0.0146224	0.017291	0.0013971	0.0133867	0.0101964	0.0185276	0.0154231	0.0127317	0.0044199	0.017312	0.00947185	0.00713362	0.00573757	0.0144728	0.0167484	0.0139244	0.0103038	0.0169524	0.0238807	0.00672136	0.0211891	0.00930427	0.0103226	0.0150174	0.00404092	0.0174263	0.0149857	0.00645337	0.0196486	0.010588	0.0194053	0.0132798	0.0205999	0.0175814	0.0265439	0.0102561	0.00726951	0.0145267	0.0198666	0.0115312	0.0118682	0.0227296	0.0229731	0.00998713	0.0199606	0.0106057	0.0211776	0.0127451	0.0211653
-7.12	0.014686	0.0173545	0.00140956	0.0134523	0.0102494	0.0185891	0.0154923	0.0127901	0.00445032	0.0173759	0.00952076	0.00717794	0.00577431	0.0145395	0.0168134	0.0139912	0.0103542	0.0170219	0.0239536	0.00676164	0.0212602	0.00935258	0.0103744	0.0150852	0.00406874	0.0174937	0.0150516	0.00649188	0.0197285	0.0106436	0.0194803	0.0133408	0.0206737	0.0176485	0.0266272	0.0103047	0.00731186	0.0145853	0.0199415	0.0115874	0.0119212	0.0228123	0.0230589	0.010038	0.0200408	0.0106589	0.0212528	0.0128	0.0212488
-7.11	0.0147499	0.0174182	0.00142212	0.0135182	0.0103028	0.0186507	0.0155618	0.0128487	0.00448095	0.0174402	0.00956992	0.00722254	0.00581129	0.0146065	0.0168786	0.0140583	0.0104049	0.0170917	0.0240267	0.00680216	0.0213314	0.00940114	0.0104264	0.0151534	0.00409676	0.0175612	0.0151178	0.00653062	0.0198088	0.0106994	0.0195555	0.0134021	0.0207478	0.0177158	0.0267107	0.0103536	0.00735445	0.014644	0.0200166	0.0116438	0.0119745	0.0228953	0.0231449	0.0100891	0.0201213	0.0107125	0.0213283	0.0128551	0.0213327
-7.1	0.0148141	0.0174821	0.0014348	0.0135845	0.0103564	0.0187125	0.0156316	0.0129075	0.00451179	0.0175046	0.00961933	0.00726741	0.00584851	0.0146738	0.0169441	0.0141258	0.0104558	0.0171618	0.0241001	0.00684292	0.021403	0.00944996	0.0104786	0.0152219	0.00412496	0.0176291	0.0151843	0.00656959	0.0198893	0.0107555	0.0196311	0.0134637	0.0208222	0.0177835	0.0267945	0.0104026	0.00739729	0.014703	0.020092	0.0117005	0.012028	0.0229787	0.0232312	0.0101404	0.0202022	0.0107662	0.0214041	0.0129105	0.0214169
-7.09	0.0148785	0.0175463	0.00144759	0.013651	0.0104103	0.0187746	0.0157018	0.0129667	0.00454285	0.0175693	0.009669	0.00731256	0.00588597	0.0147414	0.0170098	0.0141936	0.010507	0.0172321	0.0241736	0.00688393	0.0214747	0.00949902	0.0105311	0.0152906	0.00415336	0.0176972	0.0152511	0.0066088	0.0199702	0.0108119	0.019707	0.0135256	0.0208968	0.0178514	0.0268786	0.0104519	0.00744039	0.0147623	0.0201677	0.0117575	0.0120817	0.0230623	0.0233179	0.010192	0.0202834	0.0108203	0.0214801	0.0129661	0.0215014
-7.08	0.0149432	0.0176107	0.00146049	0.0137179	0.0104644	0.0188368	0.0157722	0.0130261	0.00457411	0.0176342	0.00971893	0.00735799	0.00592366	0.0148093	0.0170758	0.0142617	0.0105584	0.0173028	0.0242474	0.00692518	0.0215467	0.00954835	0.0105839	0.0153597	0.00418196	0.0177656	0.0153181	0.00664824	0.0200514	0.0108686	0.0197831	0.0135878	0.0209717	0.0179195	0.0269629	0.0105015	0.00748373	0.0148217	0.0202436	0.0118147	0.0121357	0.0231463	0.0234049	0.0102439	0.020365	0.0108746	0.0215564	0.0130219	0.0215862
-7.07	0.0150083	0.0176754	0.00147351	0.0137852	0.0105189	0.0188993	0.015843	0.0130857	0.00460559	0.0176994	0.00976912	0.00740371	0.0059616	0.0148775	0.0171421	0.0143301	0.0106101	0.0173737	0.0243214	0.00696668	0.0216189	0.00959793	0.0106369	0.0154291	0.00421075	0.0178342	0.0153855	0.00668791	0.020133	0.0109256	0.0198596	0.0136502	0.0210468	0.0179879	0.0270475	0.0105512	0.00752733	0.0148815	0.0203199	0.0118722	0.0121899	0.0232305	0.0234923	0.0102961	0.0204468	0.0109292	0.021633	0.013078	0.0216714
-7.06	0.0150735	0.0177402	0.00148664	0.0138527	0.0105736	0.0189619	0.0159141	0.0131457	0.00463729	0.0177648	0.00981956	0.00744971	0.00599978	0.014946	0.0172086	0.0143989	0.010662	0.0174449	0.0243957	0.00700843	0.0216914	0.00964776	0.0106902	0.0154988	0.00423974	0.0179031	0.0154532	0.00672782	0.0202148	0.0109829	0.0199363	0.0137129	0.0211222	0.0180566	0.0271324	0.0106012	0.00757118	0.0149414	0.0203964	0.0119301	0.0122444	0.0233151	0.0235799	0.0103485	0.020529	0.010984	0.0217098	0.0131343	0.0217569
-7.05	0.0151391	0.0178054	0.00149989	0.0139206	0.0106287	0.0190248	0.0159855	0.0132059	0.00466921	0.0178304	0.00987026	0.00749599	0.0060382	0.0150149	0.0172753	0.014468	0.0107142	0.0175164	0.0244702	0.00705043	0.0217641	0.00969786	0.0107438	0.0155688	0.00426893	0.0179722	0.0155211	0.00676797	0.020297	0.0110405	0.0200134	0.013776	0.0211979	0.0181255	0.0272175	0.0106515	0.00761528	0.0150016	0.0204733	0.0119882	0.0122991	0.0233999	0.0236679	0.0104012	0.0206115	0.0110392	0.021787	0.0131909	0.0218428
-7.04	0.015205	0.0178707	0.00151326	0.0139888	0.010684	0.0190879	0.0160573	0.0132664	0.00470135	0.0178963	0.00992123	0.00754257	0.00607688	0.015084	0.0173424	0.0145374	0.0107666	0.0175882	0.0245449	0.00709268	0.0218371	0.00974821	0.0107976	0.0156392	0.00429832	0.0180417	0.0155894	0.00680836	0.0203796	0.0110984	0.0200907	0.0138393	0.0212739	0.0181947	0.0273029	0.0107019	0.00765965	0.0150621	0.0205504	0.0120465	0.012354	0.0234851	0.0237562	0.0104541	0.0206944	0.0110946	0.0218644	0.0132477	0.021929
-7.03	0.0152711	0.0179363	0.00152675	0.0140574	0.0107396	0.0191511	0.0161293	0.0133272	0.0047337	0.0179625	0.00997246	0.00758943	0.00611579	0.0151535	0.0174096	0.0146072	0.0108193	0.0176603	0.0246198	0.00713519	0.0219103	0.00979883	0.0108517	0.0157098	0.00432792	0.0181114	0.015658	0.00684899	0.0204625	0.0111566	0.0201684	0.0139029	0.0213501	0.0182642	0.0273885	0.0107527	0.00770427	0.0151228	0.0206278	0.0121052	0.0124092	0.0235706	0.0238448	0.0105073	0.0207775	0.0111503	0.021942	0.0133048	0.0220155
-7.02	0.0153376	0.0180022	0.00154036	0.0141263	0.0107954	0.0192146	0.0162017	0.0133883	0.00476629	0.0180289	0.010024	0.00763658	0.00615496	0.0152233	0.0174772	0.0146773	0.0108722	0.0177327	0.0246949	0.00717795	0.0219838	0.00984971	0.0109061	0.0157808	0.00435771	0.0181813	0.0157268	0.00688986	0.0205457	0.0112151	0.0202463	0.0139667	0.0214266	0.0183339	0.0274744	0.0108036	0.00774915	0.0151837	0.0207055	0.0121641	0.0124647	0.0236564	0.0239338	0.0105608	0.020861	0.0112062	0.02202	0.0133621	0.0221024
-7.01	0.0154043	0.0180682	0.00155409	0.0141955	0.0108516	0.0192783	0.0162744	0.0134496	0.00479909	0.0180955	0.0100757	0.00768403	0.00619438	0.0152934	0.017545	0.0147477	0.0109254	0.0178054	0.0247703	0.00722096	0.0220574	0.00990085	0.0109607	0.0158521	0.00438772	0.0182516	0.015796	0.00693098	0.0206292	0.0112739	0.0203245	0.0140309	0.0215034	0.0184039	0.0275606	0.0108548	0.00779429	0.0152449	0.0207835	0.0122234	0.0125204	0.0237425	0.0240231	0.0106146	0.0209449	0.0112625	0.0220982	0.0134197	0.0221896
-7	0.0154713	0.0181346	0.00156794	0.0142651	0.0109081	0.0193423	0.0163474	0.0135112	0.00483212	0.0181624	0.0101277	0.00773177	0.00623405	0.0153639	0.0176131	0.0148185	0.0109789	0.0178784	0.0248459	0.00726424	0.0221314	0.00995226	0.0110157	0.0159237	0.00441793	0.0183221	0.0158655	0.00697234	0.0207131	0.011333	0.0204031	0.0140954	0.0215805	0.0184742	0.0276471	0.0109063	0.0078397	0.0153063	0.0208618	0.0122829	0.0125763	0.0238289	0.0241128	0.0106686	0.0210291	0.011319	0.0221767	0.0134775	0.0222772
-6.99	0.0155387	0.0182011	0.00158192	0.014335	0.0109649	0.0194064	0.0164208	0.0135731	0.00486538	0.0182295	0.01018	0.00777981	0.00627398	0.0154347	0.0176814	0.0148896	0.0110326	0.0179517	0.0249218	0.00730777	0.0222056	0.0100039	0.0110709	0.0159957	0.00444834	0.0183928	0.0159352	0.00701395	0.0207974	0.0113924	0.0204819	0.0141602	0.0216578	0.0185447	0.0277338	0.0109579	0.00788537	0.015368	0.0209404	0.0123427	0.0126325	0.0239156	0.0242027	0.0107229	0.0211136	0.0113758	0.0222555	0.0135355	0.0223651
-6.98	0.0156063	0.018268	0.00159602	0.0144053	0.0110219	0.0194707	0.0164945	0.0136353	0.00489887	0.0182968	0.0102326	0.00782814	0.00631416	0.0155058	0.01775	0.014961	0.0110866	0.0180253	0.0249979	0.00735156	0.02228	0.0100559	0.0111263	0.0160679	0.00447897	0.0184639	0.0160053	0.00705581	0.0208819	0.0114522	0.0205611	0.0142253	0.0217354	0.0186155	0.0278208	0.0110099	0.0079313	0.0154299	0.0210193	0.0124028	0.0126889	0.0240026	0.024293	0.0107775	0.0211985	0.0114329	0.0223345	0.0135938	0.0224533
-6.97	0.0156742	0.018335	0.00161024	0.0144759	0.0110793	0.0195353	0.0165685	0.0136978	0.00493258	0.0183645	0.0102854	0.00787678	0.00635459	0.0155772	0.0178189	0.0150328	0.0111409	0.0180992	0.0250742	0.00739562	0.0223547	0.0101081	0.0111821	0.0161405	0.00450981	0.0185352	0.0160757	0.00709791	0.0209669	0.0115122	0.0206405	0.0142906	0.0218133	0.0186866	0.0279081	0.011062	0.00797751	0.015492	0.0210984	0.0124632	0.0127456	0.02409	0.0243837	0.0108323	0.0212837	0.0114903	0.0224139	0.0136524	0.0225419
-6.96	0.0157424	0.0184023	0.0016246	0.0145468	0.0111369	0.0196	0.0166428	0.0137605	0.00496653	0.0184323	0.0103385	0.00792572	0.00639529	0.0156489	0.017888	0.0151049	0.0111954	0.0181734	0.0251507	0.00743994	0.0224297	0.0101606	0.0112381	0.0162135	0.00454086	0.0186068	0.0161464	0.00714027	0.0210521	0.0115726	0.0207203	0.0143563	0.0218915	0.0187579	0.0279957	0.0111145	0.00802398	0.0155545	0.0211779	0.0125239	0.0128026	0.0241777	0.0244747	0.0108875	0.0213692	0.011548	0.0224935	0.0137112	0.0226309
-6.95	0.0158108	0.0184699	0.00163908	0.0146181	0.0111949	0.019665	0.0167175	0.0138236	0.00500072	0.0185004	0.0103919	0.00797496	0.00643625	0.015721	0.0179574	0.0151774	0.0112502	0.0182478	0.0252275	0.00748452	0.0225049	0.0102133	0.0112944	0.0162867	0.00457212	0.0186787	0.0162174	0.00718288	0.0211377	0.0116333	0.0208004	0.0144223	0.0219699	0.0188295	0.0280835	0.0111671	0.00807072	0.0156171	0.0212577	0.0125849	0.0128598	0.0242657	0.024566	0.0109429	0.0214551	0.011606	0.0225734	0.0137702	0.0227202
-6.94	0.0158796	0.0185377	0.00165369	0.0146898	0.0112531	0.0197302	0.0167925	0.0138869	0.00503513	0.0185688	0.0104456	0.00802451	0.00647747	0.0157935	0.0180271	0.0152503	0.0113053	0.0183227	0.0253045	0.00752937	0.0225803	0.0102664	0.011351	0.0163603	0.0046036	0.0187508	0.0162887	0.00722575	0.0212237	0.0116943	0.0208808	0.0144886	0.0220486	0.0189014	0.0281716	0.01122	0.00811774	0.0156801	0.0213378	0.0126462	0.0129172	0.024354	0.0246576	0.0109986	0.0215414	0.0116642	0.0226536	0.0138295	0.0228098
-6.93	0.0159487	0.0186057	0.00166843	0.0147618	0.0113117	0.0197956	0.0168679	0.0139505	0.00506979	0.0186374	0.0104995	0.00807436	0.00651895	0.0158662	0.018097	0.0153234	0.0113606	0.0183978	0.0253818	0.0075745	0.022656	0.0103197	0.0114079	0.0164342	0.00463529	0.0188233	0.0163604	0.00726887	0.02131	0.0117556	0.0209614	0.0145551	0.0221276	0.0189735	0.02826	0.0112732	0.00816503	0.0157432	0.0214181	0.0127078	0.0129749	0.0244426	0.0247496	0.0110546	0.0216279	0.0117228	0.0227341	0.0138891	0.0228998
-6.92	0.0160181	0.018674	0.0016833	0.0148341	0.0113706	0.0198613	0.0169436	0.0140144	0.00510468	0.0187063	0.0105537	0.00812453	0.0065607	0.0159393	0.0181672	0.015397	0.0114162	0.0184732	0.0254592	0.00761989	0.022732	0.0103733	0.0114651	0.0165085	0.00466721	0.018896	0.0164323	0.00731225	0.0213967	0.0118172	0.0210425	0.014622	0.0222069	0.019046	0.0283486	0.0113266	0.0082126	0.0158067	0.0214988	0.0127696	0.0130329	0.0245316	0.024842	0.0111109	0.0217149	0.0117816	0.0228148	0.0139489	0.0229902
-6.91	0.0160878	0.0187426	0.0016983	0.0149068	0.0114297	0.0199271	0.0170196	0.0140786	0.00513982	0.0187754	0.0106082	0.00817501	0.00660272	0.0160127	0.0182377	0.0154709	0.011472	0.0185489	0.025537	0.00766555	0.0228082	0.0104271	0.0115225	0.016583	0.00469934	0.018969	0.0165046	0.00735588	0.0214837	0.0118792	0.0211238	0.0146892	0.0222865	0.0191187	0.0284375	0.0113803	0.00826044	0.0158704	0.0215798	0.0128318	0.0130911	0.0246209	0.0249347	0.0111674	0.0218021	0.0118408	0.0228959	0.014009	0.0230809
-6.9	0.0161578	0.0188114	0.00171344	0.0149799	0.0114892	0.0199932	0.017096	0.0141431	0.00517519	0.0188448	0.010663	0.0082258	0.006645	0.0160865	0.0183085	0.0155451	0.0115282	0.0186249	0.0256149	0.00771149	0.0228846	0.0104813	0.0115803	0.016658	0.00473169	0.0190423	0.0165772	0.00739978	0.0215711	0.0119415	0.0212054	0.0147567	0.0223664	0.0191917	0.0285268	0.0114342	0.00830856	0.0159343	0.0216611	0.0128943	0.0131496	0.0247105	0.0250277	0.0112243	0.0218898	0.0119002	0.0229772	0.0140694	0.023172
-6.89	0.0162281	0.0188804	0.00172871	0.0150533	0.011549	0.0200595	0.0171727	0.0142079	0.00521081	0.0189145	0.0107181	0.00827691	0.00668756	0.0161606	0.0183795	0.0156197	0.0115846	0.0187013	0.0256931	0.0077577	0.0229613	0.0105357	0.0116383	0.0167332	0.00476427	0.0191158	0.0166501	0.00744394	0.0216588	0.0120041	0.0212873	0.0148245	0.0224465	0.0192649	0.0286162	0.0114884	0.00835696	0.0159985	0.0217427	0.0129571	0.0132084	0.0248005	0.0251211	0.0112814	0.0219778	0.0119599	0.0230588	0.01413	0.0232635
-6.88	0.0162987	0.0189497	0.00174412	0.0151271	0.0116091	0.020126	0.0172498	0.014273	0.00524668	0.0189844	0.0107734	0.00832833	0.00673039	0.016235	0.0184508	0.0156946	0.0116413	0.0187779	0.0257715	0.00780419	0.0230383	0.0105904	0.0116966	0.0168088	0.00479707	0.0191897	0.0167233	0.00748836	0.0217469	0.0120671	0.0213696	0.0148927	0.022527	0.0193385	0.028706	0.0115429	0.00840564	0.016063	0.0218246	0.0130202	0.0132674	0.0248907	0.0252148	0.0113388	0.0220661	0.01202	0.0231407	0.0141908	0.0233553
-6.87	0.0163696	0.0190193	0.00175967	0.0152012	0.0116695	0.0201927	0.0173272	0.0143384	0.00528279	0.0190545	0.010829	0.00838007	0.00677349	0.0163098	0.0185224	0.01577	0.0116983	0.0188549	0.0258502	0.00785096	0.0231156	0.0106454	0.0117552	0.0168848	0.0048301	0.0192638	0.0167969	0.00753305	0.0218353	0.0121303	0.0214522	0.0149611	0.0226077	0.0194123	0.0287961	0.0115976	0.00845461	0.0161277	0.0219068	0.0130836	0.0133266	0.0249813	0.0253089	0.0113966	0.0221548	0.0120803	0.0232229	0.0142519	0.0234474
-6.86	0.0164408	0.0190891	0.00177535	0.0152757	0.0117302	0.0202596	0.0174049	0.0144041	0.00531915	0.0191249	0.010885	0.00843214	0.00681687	0.0163849	0.0185942	0.0158456	0.0117555	0.0189322	0.0259291	0.00789801	0.023193	0.0107007	0.0118141	0.016961	0.00486336	0.0193382	0.0168707	0.007578	0.0219241	0.012194	0.0215351	0.0150299	0.0226887	0.0194864	0.0288864	0.0116525	0.00850386	0.0161927	0.0219893	0.0131473	0.0133862	0.0250722	0.0254033	0.0114546	0.0222438	0.0121409	0.0233054	0.0143133	0.0235399
-6.85	0.0165124	0.0191592	0.00179118	0.0153506	0.0117913	0.0203268	0.0174831	0.0144701	0.00535576	0.0191956	0.0109412	0.00848453	0.00686053	0.0164604	0.0186664	0.0159217	0.011813	0.0190098	0.0260083	0.00794534	0.0232708	0.0107562	0.0118733	0.0170377	0.00489684	0.0194129	0.0169449	0.00762323	0.0220133	0.0122579	0.0216183	0.0150989	0.02277	0.0195608	0.028977	0.0117077	0.0085534	0.0162579	0.0220721	0.0132113	0.013446	0.0251635	0.0254981	0.0115129	0.0223333	0.0122019	0.0233882	0.014375	0.0236328
-6.84	0.0165842	0.0192295	0.00180714	0.0154258	0.0118526	0.0203942	0.0175615	0.0145364	0.00539262	0.0192666	0.0109977	0.00853724	0.00690447	0.0165362	0.0187388	0.0159981	0.0118709	0.0190877	0.0260877	0.00799295	0.0233488	0.0108121	0.0119328	0.0171146	0.00493055	0.0194879	0.0170195	0.00766872	0.0221028	0.0123222	0.0217019	0.0151683	0.0228516	0.0196355	0.0290679	0.0117632	0.00860323	0.0163234	0.0221553	0.0132757	0.0135061	0.0252551	0.0255933	0.0115715	0.022423	0.0122631	0.0234713	0.0144369	0.0237261
-6.83	0.0166564	0.0193001	0.00182325	0.0155014	0.0119143	0.0204618	0.0176403	0.014603	0.00542974	0.0193378	0.0110544	0.00859028	0.00694869	0.0166124	0.0188115	0.0160748	0.0119289	0.019166	0.0261673	0.00804085	0.0234271	0.0108682	0.0119926	0.017192	0.0049645	0.0195632	0.0170943	0.00771448	0.0221927	0.0123868	0.0217857	0.015238	0.0229335	0.0197104	0.0291591	0.011819	0.00865335	0.0163892	0.0222387	0.0133403	0.0135664	0.025347	0.0256888	0.0116304	0.0225131	0.0123247	0.0235547	0.0144991	0.0238197
-6.82	0.0167288	0.0193709	0.0018395	0.0155774	0.0119763	0.0205297	0.0177195	0.0146699	0.00546711	0.0194092	0.0111115	0.00864366	0.00699319	0.0166889	0.0188845	0.016152	0.0119873	0.0192446	0.0262472	0.00808904	0.0235056	0.0109246	0.0120527	0.0172696	0.00499868	0.0196388	0.0171695	0.00776052	0.0222829	0.0124518	0.0218699	0.0153081	0.0230157	0.0197857	0.0292506	0.011875	0.00870376	0.0164552	0.0223225	0.0134053	0.013627	0.0254393	0.0257846	0.0116896	0.0226036	0.0123866	0.0236384	0.0145615	0.0239137
-6.81	0.0168016	0.019442	0.0018559	0.0156537	0.0120386	0.0205977	0.017799	0.0147371	0.00550474	0.0194809	0.0111689	0.00869736	0.00703798	0.0167658	0.0189577	0.0162295	0.012046	0.0193234	0.0263273	0.00813751	0.0235844	0.0109814	0.0121131	0.0173477	0.0050331	0.0197146	0.017245	0.00780683	0.0223735	0.012517	0.0219544	0.0153784	0.0230981	0.0198612	0.0293424	0.0119313	0.00875446	0.0165215	0.0224066	0.0134705	0.0136879	0.0255319	0.0258808	0.0117491	0.0226945	0.0124487	0.0237223	0.0146243	0.0240081
-6.8	0.0168747	0.0195134	0.00187244	0.0157305	0.0121013	0.020666	0.0178789	0.0148046	0.00554262	0.0195529	0.0112266	0.0087514	0.00708305	0.016843	0.0190313	0.0163074	0.0121049	0.0194027	0.0264077	0.00818628	0.0236635	0.0110384	0.0121738	0.017426	0.00506775	0.0197908	0.0173209	0.00785342	0.0224645	0.0125827	0.0220393	0.0154491	0.0231809	0.0199371	0.0294344	0.0119878	0.00880546	0.0165881	0.022491	0.0135361	0.0137491	0.0256248	0.0259774	0.0118089	0.0227857	0.0125112	0.0238066	0.0146872	0.0241028
-6.79	0.0169481	0.019585	0.00188913	0.0158076	0.0121642	0.0207345	0.0179591	0.0148725	0.00558077	0.0196252	0.0112845	0.00880577	0.00712841	0.0169206	0.0191051	0.0163856	0.0121642	0.0194822	0.0264883	0.00823534	0.0237428	0.0110957	0.0122348	0.0175048	0.00510264	0.0198672	0.017397	0.00790029	0.0225559	0.0126487	0.0221244	0.0155201	0.023264	0.0200132	0.0295268	0.0120446	0.00885676	0.0166549	0.0225757	0.013602	0.0138105	0.025718	0.0260743	0.011869	0.0228773	0.012574	0.0238912	0.0147505	0.0241979
-6.78	0.0170219	0.0196569	0.00190597	0.015885	0.0122275	0.0208033	0.0180397	0.0149406	0.00561918	0.0196977	0.0113428	0.00886048	0.00717406	0.0169986	0.0191793	0.0164643	0.0122237	0.0195621	0.0265692	0.00828469	0.0238224	0.0111533	0.0122961	0.0175839	0.00513777	0.019944	0.0174735	0.00794744	0.0226476	0.012715	0.0222099	0.0155914	0.0233473	0.0200896	0.0296194	0.0121017	0.00890835	0.016722	0.0226608	0.0136683	0.0138722	0.0258117	0.0261716	0.0119294	0.0229692	0.0126371	0.023976	0.014814	0.0242934
-6.77	0.0170959	0.0197291	0.00192296	0.0159629	0.0122912	0.0208722	0.0181206	0.015009	0.00565786	0.0197705	0.0114014	0.00891553	0.00722001	0.0170769	0.0192537	0.0165433	0.0122835	0.0196422	0.0266503	0.00833434	0.0239023	0.0112112	0.0123577	0.0176633	0.00517314	0.020021	0.0175504	0.00799486	0.0227397	0.0127817	0.0222958	0.015663	0.023431	0.0201663	0.0297123	0.012159	0.00896025	0.0167894	0.0227461	0.0137348	0.0139342	0.0259056	0.0262693	0.0119901	0.0230616	0.0127006	0.0240612	0.0148778	0.0243893
-6.76	0.0171703	0.0198015	0.0019401	0.0160411	0.0123551	0.0209414	0.0182019	0.0150778	0.0056968	0.0198436	0.0114603	0.00897092	0.00726625	0.0171555	0.0193284	0.0166226	0.0123436	0.0197228	0.0267316	0.00838428	0.0239824	0.0112694	0.0124196	0.0177431	0.00520876	0.0200984	0.0176276	0.00804257	0.0228322	0.0128487	0.0223819	0.015735	0.023515	0.0202432	0.0298055	0.0122166	0.00901245	0.016857	0.0228318	0.0138017	0.0139964	0.0259999	0.0263673	0.0120512	0.0231543	0.0127643	0.0241467	0.0149419	0.0244855
-6.75	0.017245	0.0198742	0.00195739	0.0161197	0.0124194	0.0210109	0.0182836	0.0151469	0.00573601	0.0199169	0.0115194	0.00902666	0.00731278	0.0172346	0.0194034	0.0167024	0.012404	0.0198036	0.0268132	0.00843452	0.0240628	0.011328	0.0124819	0.0178233	0.00524462	0.020176	0.0177051	0.00809057	0.0229251	0.0129161	0.0224684	0.0158073	0.0235992	0.0203205	0.029899	0.0122745	0.00906495	0.0169249	0.0229178	0.0138689	0.014059	0.0260945	0.0264657	0.0121125	0.0232473	0.0128284	0.0242325	0.0150063	0.0245821
-6.74	0.01732	0.0199472	0.00197484	0.0161987	0.012484	0.0210805	0.0183657	0.0152163	0.00577549	0.0199905	0.0115789	0.00908274	0.00735962	0.0173139	0.0194786	0.0167826	0.0124647	0.0198848	0.0268951	0.00848507	0.0241435	0.0113868	0.0125444	0.0179038	0.00528073	0.020254	0.017783	0.00813885	0.0230183	0.0129838	0.0225552	0.01588	0.0236838	0.0203981	0.0299928	0.0123327	0.00911776	0.0169931	0.0230041	0.0139365	0.0141218	0.0261895	0.0265644	0.0121742	0.0233408	0.0128928	0.0243185	0.0150709	0.0246791
-6.73	0.0173954	0.0200204	0.00199244	0.0162781	0.012549	0.0211504	0.0184481	0.015286	0.00581524	0.0200644	0.0116387	0.00913917	0.00740675	0.0173937	0.0195542	0.0168631	0.0125257	0.0199663	0.0269772	0.00853592	0.0242244	0.0114459	0.0126073	0.0179847	0.00531709	0.0203322	0.0178612	0.00818742	0.0231119	0.0130519	0.0226424	0.0159529	0.0237687	0.020476	0.0300869	0.0123911	0.00917087	0.0170616	0.0230908	0.0140043	0.0141849	0.0262848	0.0266635	0.0122362	0.0234346	0.0129575	0.0244049	0.0151358	0.0247765
-6.72	0.0174711	0.0200939	0.0020102	0.0163579	0.0126143	0.0212205	0.0185309	0.015356	0.00585526	0.0201385	0.0116988	0.00919595	0.00745419	0.0174738	0.0196301	0.016944	0.012587	0.0200482	0.0270595	0.00858707	0.0243056	0.0115053	0.0126704	0.0180659	0.0053537	0.0204107	0.0179397	0.00823628	0.0232059	0.0131203	0.0227299	0.0160263	0.0238538	0.0205541	0.0301813	0.0124499	0.0092243	0.0171303	0.0231778	0.0140725	0.0142482	0.0263805	0.026763	0.0122984	0.0235288	0.0130225	0.0244916	0.015201	0.0248743
-6.71	0.0175471	0.0201676	0.00202812	0.0164381	0.01268	0.0212909	0.018614	0.0154264	0.00589556	0.020213	0.0117592	0.00925309	0.00750193	0.0175543	0.0197062	0.0170253	0.0126486	0.0201303	0.0271421	0.00863853	0.0243871	0.0115651	0.0127339	0.0181475	0.00539056	0.0204896	0.0180186	0.00828543	0.0233003	0.0131891	0.0228177	0.0160999	0.0239393	0.0206326	0.030276	0.0125089	0.00927803	0.0171994	0.0232651	0.0141411	0.0143119	0.0264765	0.0268629	0.012361	0.0236234	0.0130879	0.0245786	0.0152665	0.0249725
-6.7	0.0176234	0.0202417	0.0020462	0.0165186	0.0127459	0.0213615	0.0186976	0.015497	0.00593614	0.0202877	0.0118199	0.00931058	0.00754997	0.0176352	0.0197827	0.017107	0.0127105	0.0202129	0.027225	0.0086903	0.0244689	0.0116251	0.0127977	0.0182295	0.00542767	0.0205687	0.0180979	0.00833488	0.023395	0.0132583	0.0229059	0.0161739	0.0240251	0.0207114	0.030371	0.0125681	0.00933208	0.0172687	0.0233527	0.0142099	0.0143758	0.0265729	0.0269631	0.012424	0.0237183	0.0131536	0.0246659	0.0153323	0.025071
-6.69	0.0177001	0.020316	0.00206444	0.0165996	0.0128123	0.0214323	0.0187815	0.015568	0.005977	0.0203626	0.011881	0.00936842	0.00759832	0.0177164	0.0198594	0.0171891	0.0127727	0.0202957	0.0273081	0.00874238	0.0245509	0.0116855	0.0128619	0.0183119	0.00546504	0.0206482	0.0181775	0.00838462	0.0234902	0.0133278	0.0229944	0.0162482	0.0241112	0.0207904	0.0304662	0.0126277	0.00938645	0.0173382	0.0234407	0.0142791	0.0144401	0.0266696	0.0270637	0.0124872	0.0238136	0.0132196	0.0247536	0.0153983	0.0251699
-6.68	0.0177771	0.0203905	0.00208284	0.016681	0.0128789	0.0215034	0.0188657	0.0156394	0.00601813	0.0204379	0.0119423	0.00942663	0.00764699	0.017798	0.0199365	0.0172716	0.0128353	0.0203789	0.0273915	0.00879477	0.0246332	0.0117462	0.0129263	0.0183946	0.00550267	0.020728	0.0182574	0.00843465	0.0235857	0.0133977	0.0230833	0.0163229	0.0241976	0.0208698	0.0305618	0.0126875	0.00944113	0.0174081	0.023529	0.0143486	0.0145046	0.0267667	0.0271647	0.0125508	0.0239094	0.013286	0.0248415	0.0154646	0.0252693
-6.67	0.0178544	0.0204654	0.00210141	0.0167627	0.012946	0.0215747	0.0189504	0.015711	0.00605955	0.0205134	0.012004	0.0094852	0.00769596	0.01788	0.0200138	0.0173545	0.0128981	0.0204624	0.0274751	0.00884747	0.0247158	0.0118072	0.0129911	0.0184777	0.00554055	0.020808	0.0183377	0.00848499	0.0236816	0.013468	0.0231725	0.0163979	0.0242843	0.0209495	0.0306577	0.0127477	0.00949613	0.0174782	0.0236176	0.0144185	0.0145694	0.0268641	0.027266	0.0126147	0.0240055	0.0133527	0.0249297	0.0155312	0.025369
-6.66	0.0179321	0.0205405	0.00212014	0.0168449	0.0130133	0.0216462	0.0190354	0.015783	0.00610126	0.0205892	0.012066	0.00954413	0.00774525	0.0179624	0.0200915	0.0174378	0.0129612	0.0205463	0.027559	0.00890049	0.0247986	0.0118685	0.0130562	0.0185612	0.0055787	0.0208884	0.0184184	0.00853562	0.0237779	0.0135386	0.0232621	0.0164733	0.0243713	0.0210295	0.0307539	0.0128081	0.00955144	0.0175487	0.0237066	0.0144887	0.0146345	0.0269619	0.0273678	0.0126789	0.0241019	0.0134197	0.0250183	0.0155981	0.0254691
-6.65	0.0180101	0.0206159	0.00213903	0.0169274	0.013081	0.021718	0.0191209	0.0158553	0.00614325	0.0206653	0.0121283	0.00960342	0.00779485	0.0180451	0.0201694	0.0175214	0.0130246	0.0206305	0.0276431	0.00895383	0.0248818	0.0119301	0.0131216	0.0186451	0.00561711	0.0209691	0.0184994	0.00858656	0.0238746	0.0136096	0.023352	0.016549	0.0244587	0.0211097	0.0308503	0.0128688	0.00960709	0.0176194	0.0237959	0.0145593	0.0146999	0.02706	0.0274699	0.0127434	0.0241988	0.0134871	0.0251072	0.0156653	0.0255696
-6.64	0.0180885	0.0206916	0.0021581	0.0170104	0.0131491	0.02179	0.0192067	0.015928	0.00618554	0.0207417	0.0121909	0.00966309	0.00784477	0.0181282	0.0202477	0.0176055	0.0130884	0.0207151	0.0277275	0.00900749	0.0249652	0.011992	0.0131873	0.0187293	0.00565578	0.0210501	0.0185807	0.0086378	0.0239717	0.013681	0.0234422	0.016625	0.0245463	0.0211903	0.0309471	0.0129297	0.00966305	0.0176904	0.0238855	0.0146302	0.0147655	0.0271585	0.0275724	0.0128083	0.0242961	0.0135548	0.0251964	0.0157328	0.0256705
-6.63	0.0181672	0.0207675	0.00217734	0.0170938	0.0132175	0.0218622	0.0192929	0.0160009	0.00622811	0.0208183	0.0122538	0.00972313	0.00789501	0.0182117	0.0203262	0.01769	0.0131524	0.0208	0.0278121	0.00906147	0.0250489	0.0120543	0.0132534	0.0188139	0.00569472	0.0211314	0.0186624	0.00868935	0.0240692	0.0137527	0.0235328	0.0167014	0.0246343	0.0212712	0.0310442	0.012991	0.00971934	0.0177616	0.0239755	0.0147014	0.0148315	0.0272573	0.0276753	0.0128735	0.0243937	0.0136228	0.0252859	0.0158006	0.0257718
-6.62	0.0182462	0.0208438	0.00219674	0.0171775	0.0132863	0.0219347	0.0193794	0.0160742	0.00627098	0.0208953	0.0123171	0.00978354	0.00794557	0.0182956	0.0204051	0.0177749	0.0132168	0.0208853	0.027897	0.00911577	0.0251329	0.0121169	0.0133198	0.0188989	0.00573393	0.0212131	0.0187445	0.00874121	0.0241671	0.0138248	0.0236237	0.0167782	0.0247225	0.0213524	0.0311416	0.0130526	0.00977596	0.0178332	0.0240658	0.014773	0.0148978	0.0273565	0.0277785	0.012939	0.0244918	0.0136912	0.0253757	0.0158686	0.0258735
-6.61	0.0183256	0.0209203	0.00221633	0.0172617	0.0133555	0.0220074	0.0194664	0.0161479	0.00631414	0.0209725	0.0123807	0.00984432	0.00799646	0.0183799	0.0204843	0.0178602	0.0132815	0.0209709	0.0279822	0.0091704	0.0252171	0.0121798	0.0133866	0.0189843	0.0057734	0.021295	0.0188269	0.00879337	0.0242653	0.0138973	0.023715	0.0168553	0.0248111	0.021434	0.0312393	0.0131144	0.00983291	0.017905	0.0241565	0.014845	0.0149643	0.0274561	0.0278822	0.0130049	0.0245902	0.0137599	0.0254658	0.015937	0.0259756
-6.6	0.0184054	0.0209971	0.00223608	0.0173463	0.013425	0.0220804	0.0195538	0.0162219	0.00635759	0.02105	0.0124446	0.00990548	0.00804767	0.0184646	0.0205637	0.0179459	0.0133464	0.0210569	0.0280676	0.00922535	0.0253017	0.0122431	0.0134537	0.0190701	0.00581315	0.0213773	0.0189097	0.00884585	0.024364	0.0139702	0.0238067	0.0169327	0.0249	0.0215158	0.0313373	0.0131766	0.0098902	0.0179772	0.0242475	0.0149172	0.0150312	0.027556	0.0279862	0.0130711	0.0246891	0.013829	0.0255563	0.0160056	0.0260781
-6.59	0.0184854	0.0210742	0.00225601	0.0174313	0.0134948	0.0221536	0.0196415	0.0162962	0.00640135	0.0211278	0.0125089	0.00996703	0.00809921	0.0185496	0.0206435	0.018032	0.0134118	0.0211432	0.0281533	0.00928064	0.0253865	0.0123066	0.0135211	0.0191562	0.00585318	0.0214598	0.0189929	0.00889863	0.0244631	0.0140434	0.0238987	0.0170105	0.0249893	0.0215979	0.0314356	0.013239	0.00994781	0.0180496	0.0243388	0.0149899	0.0150983	0.0276563	0.0280906	0.0131376	0.0247883	0.0138984	0.0256471	0.0160746	0.026181
-6.58	0.0185659	0.0211515	0.00227612	0.0175168	0.013565	0.022227	0.0197296	0.0163708	0.00644541	0.0212059	0.0125735	0.010029	0.00815108	0.0186351	0.0207236	0.0181185	0.0134774	0.0212299	0.0282392	0.00933626	0.0254716	0.0123705	0.0135888	0.0192428	0.00589348	0.0215427	0.0190764	0.00895174	0.0245626	0.0141171	0.023991	0.0170887	0.0250788	0.0216804	0.0315342	0.0133018	0.0100058	0.0181223	0.0244305	0.0150629	0.0151658	0.027757	0.0281954	0.0132045	0.0248879	0.0139682	0.0257382	0.0161438	0.0262843
-6.57	0.0186466	0.0212292	0.00229641	0.0176026	0.0136356	0.0223007	0.0198182	0.0164458	0.00648977	0.0212842	0.0126384	0.0100913	0.00820328	0.0187209	0.020804	0.0182055	0.0135434	0.0213169	0.0283254	0.0093922	0.025557	0.0124348	0.0136569	0.0193297	0.00593405	0.021626	0.0191603	0.00900516	0.0246625	0.0141911	0.0240837	0.0171672	0.0251687	0.0217631	0.0316331	0.0133648	0.0100641	0.0181954	0.0245225	0.0151362	0.0152336	0.027858	0.0283006	0.0132717	0.024988	0.0140383	0.0258296	0.0162133	0.026388
-6.56	0.0187278	0.0213071	0.00231688	0.0176889	0.0137066	0.0223746	0.0199071	0.0165212	0.00653444	0.0213629	0.0127037	0.010154	0.00825582	0.0188072	0.0208847	0.0182928	0.0136096	0.0214043	0.0284119	0.00944849	0.0256427	0.0124993	0.0137254	0.0194171	0.00597491	0.0217095	0.0192446	0.0090589	0.0247628	0.0142655	0.0241768	0.0172461	0.0252589	0.0218462	0.0317324	0.0134281	0.0101227	0.0182687	0.0246149	0.0152099	0.0153016	0.0279594	0.0284062	0.0133393	0.0250884	0.0141087	0.0259214	0.0162832	0.0264921
-6.55	0.0188092	0.0213853	0.00233753	0.0177756	0.0137779	0.0224488	0.0199964	0.0165969	0.00657941	0.0214418	0.0127693	0.010217	0.00830869	0.0188938	0.0209658	0.0183806	0.0136762	0.021492	0.0284986	0.00950511	0.0257286	0.0125642	0.0137941	0.0195048	0.00601604	0.0217934	0.0193292	0.00911296	0.0248635	0.0143403	0.0242702	0.0173254	0.0253494	0.0219296	0.0318319	0.0134918	0.0101816	0.0183423	0.0247076	0.015284	0.01537	0.0280612	0.0285122	0.0134072	0.0251893	0.0141796	0.0260134	0.0163533	0.0265967
-6.54	0.0188911	0.0214638	0.00235837	0.0178627	0.0138496	0.0225233	0.0200862	0.0166729	0.0066247	0.0215211	0.0128352	0.0102805	0.0083619	0.0189808	0.0210471	0.0184688	0.0137432	0.0215801	0.0285856	0.00956207	0.0258149	0.0126295	0.0138632	0.0195929	0.00605746	0.0218776	0.0194143	0.00916734	0.0249646	0.0144155	0.024364	0.017405	0.0254402	0.0220133	0.0319318	0.0135557	0.010241	0.0184162	0.0248007	0.0153584	0.0154387	0.0281633	0.0286186	0.0134754	0.0252905	0.0142507	0.0261059	0.0164237	0.0267016
-6.53	0.0189733	0.0215426	0.00237939	0.0179503	0.0139217	0.0225979	0.0201763	0.0167493	0.00667029	0.0216006	0.0129015	0.0103444	0.00841546	0.0190683	0.0211288	0.0185574	0.0138104	0.0216686	0.0286729	0.00961937	0.0259014	0.012695	0.0139327	0.0196814	0.00609917	0.0219621	0.0194996	0.00922205	0.0250661	0.0144911	0.0244582	0.017485	0.0255314	0.0220974	0.032032	0.0136199	0.0103006	0.0184904	0.0248941	0.0154332	0.0155076	0.0282658	0.0287254	0.013544	0.0253922	0.0143223	0.0261986	0.0164945	0.026807
-6.52	0.0190558	0.0216217	0.0024006	0.0180382	0.0139941	0.0226728	0.0202668	0.016826	0.0067162	0.0216804	0.0129681	0.0104087	0.00846935	0.0191561	0.0212107	0.0186465	0.013878	0.0217574	0.0287604	0.00967702	0.0259882	0.012761	0.0140025	0.0197703	0.00614116	0.0220469	0.0195854	0.00927708	0.0251681	0.0145671	0.0245527	0.0175653	0.0256229	0.0221817	0.0321324	0.0136845	0.0103606	0.0185649	0.0249879	0.0155084	0.0155769	0.0283687	0.0288326	0.0136129	0.0254942	0.0143942	0.0262917	0.0165655	0.0269128
-6.51	0.0191387	0.021701	0.00242199	0.0181266	0.0140669	0.022748	0.0203578	0.0169031	0.00676243	0.0217605	0.0130351	0.0104733	0.00852359	0.0192443	0.021293	0.018736	0.0139459	0.0218466	0.0288482	0.00973501	0.0260754	0.0128272	0.0140727	0.0198597	0.00618344	0.0221321	0.0196715	0.00933245	0.0252704	0.0146435	0.0246476	0.0176461	0.0257147	0.0222664	0.0322332	0.0137493	0.010421	0.0186397	0.025082	0.0155839	0.0156465	0.028472	0.0289402	0.0136822	0.0255967	0.0144664	0.0263851	0.0166369	0.027019
-6.5	0.019222	0.0217807	0.00244358	0.0182155	0.0141401	0.0228234	0.0204491	0.0169806	0.00680897	0.021841	0.0131024	0.0105384	0.00857818	0.019333	0.0213756	0.0188259	0.0140142	0.0219361	0.0289363	0.00979335	0.0261628	0.0128938	0.0141432	0.0199494	0.00622601	0.0222176	0.019758	0.00938814	0.0253732	0.0147203	0.0247428	0.0177272	0.0258069	0.0223514	0.0323344	0.0138145	0.0104817	0.0187148	0.0251765	0.0156598	0.0157164	0.0285756	0.0290481	0.0137519	0.0256996	0.014539	0.0264788	0.0167085	0.0271256
-6.49	0.0193056	0.0218607	0.00246536	0.0183048	0.0142137	0.0228991	0.0205409	0.0170584	0.00685584	0.0219217	0.01317	0.0106039	0.00863312	0.019422	0.0214586	0.0189162	0.0140828	0.0220261	0.0290246	0.00985204	0.0262505	0.0129608	0.0142141	0.0200395	0.00626888	0.0223034	0.0198449	0.00944416	0.0254764	0.0147975	0.0248384	0.0178086	0.0258993	0.0224368	0.0324358	0.0138799	0.0105428	0.0187902	0.0252713	0.015736	0.0157866	0.0286796	0.0291565	0.0138219	0.0258029	0.014612	0.0265728	0.0167805	0.0272327
-6.48	0.0193896	0.0219409	0.00248734	0.0183945	0.0142877	0.022975	0.0206331	0.0171365	0.00690302	0.0220027	0.013238	0.0106698	0.00868841	0.0195115	0.0215418	0.019007	0.0141517	0.0221164	0.0291132	0.00991108	0.0263385	0.0130281	0.0142853	0.0201301	0.00631204	0.0223896	0.0199322	0.00950052	0.02558	0.0148751	0.0249344	0.0178905	0.0259921	0.0225224	0.0325376	0.0139457	0.0106042	0.0188659	0.0253665	0.0158127	0.0158572	0.028784	0.0292653	0.0138922	0.0259066	0.0146854	0.0266672	0.0168528	0.0273401
-6.47	0.019474	0.0220214	0.00250951	0.0184846	0.014362	0.0230512	0.0207257	0.017215	0.00695053	0.022084	0.0133064	0.0107361	0.00874405	0.0196014	0.0216254	0.0190982	0.0142209	0.022207	0.0292021	0.00997047	0.0264268	0.0130957	0.0143569	0.020221	0.0063555	0.022476	0.0200199	0.00955722	0.025684	0.0149531	0.0250308	0.0179727	0.0260853	0.0226084	0.0326396	0.0140118	0.0106659	0.0189419	0.025462	0.0158897	0.015928	0.0288887	0.0293745	0.013963	0.0260107	0.0147591	0.026762	0.0169254	0.027448
-6.46	0.0195587	0.0221023	0.00253188	0.0185752	0.0144368	0.0231276	0.0208187	0.0172939	0.00699837	0.0221656	0.0133751	0.0108028	0.00880005	0.0196917	0.0217093	0.0191898	0.0142905	0.0222981	0.0292912	0.0100302	0.0265154	0.0131637	0.0144288	0.0203124	0.00639926	0.0225629	0.0201079	0.00961425	0.0257885	0.0150315	0.0251275	0.0180553	0.0261788	0.0226947	0.032742	0.0140782	0.0107281	0.0190182	0.025558	0.015967	0.0159992	0.0289939	0.0294841	0.014034	0.0261153	0.0148332	0.026857	0.0169983	0.0275563
-6.45	0.0196438	0.0221834	0.00255444	0.0186663	0.0145119	0.0232043	0.0209121	0.0173731	0.00704654	0.0222475	0.0134442	0.0108699	0.00885641	0.0197824	0.0217935	0.0192819	0.0143605	0.0223895	0.0293807	0.0100903	0.0266043	0.0132321	0.0145011	0.0204041	0.00644331	0.02265	0.0201964	0.00967163	0.0258933	0.0151103	0.0252246	0.0181383	0.0262726	0.0227813	0.0328447	0.0141449	0.0107906	0.0190949	0.0256542	0.0160448	0.0160707	0.0290994	0.0295941	0.0141055	0.0262202	0.0149076	0.0269524	0.0170715	0.0276651
-6.44	0.0197293	0.0222648	0.00257721	0.0187577	0.0145874	0.0232812	0.0210059	0.0174527	0.00709504	0.0223297	0.0135136	0.0109374	0.00891313	0.0198735	0.0218781	0.0193745	0.0144307	0.0224812	0.0294703	0.0101508	0.0266935	0.0133008	0.0145738	0.0204963	0.00648768	0.0227375	0.0202852	0.00972935	0.0259986	0.0151896	0.0253221	0.0182216	0.0263667	0.0228683	0.0329478	0.0142119	0.0108534	0.0191718	0.0257509	0.0161229	0.0161425	0.0292053	0.0297045	0.0141773	0.0263256	0.0149825	0.0270482	0.017145	0.0277742
-6.43	0.0198151	0.0223466	0.00260019	0.0188497	0.0146633	0.0233584	0.0211002	0.0175327	0.00714387	0.0224123	0.0135833	0.0110054	0.00897021	0.0199651	0.021963	0.0194674	0.0145013	0.0225734	0.0295603	0.0102116	0.026783	0.0133698	0.0146468	0.0205889	0.00653234	0.0228254	0.0203744	0.00978741	0.0261044	0.0152692	0.02542	0.0183053	0.0264612	0.0229556	0.0330511	0.0142793	0.0109167	0.019249	0.0258479	0.0162014	0.0162146	0.0293116	0.0298154	0.0142494	0.0264314	0.0150577	0.0271443	0.0172189	0.0278838
-6.42	0.0199013	0.0224286	0.00262336	0.0189421	0.0147396	0.0234359	0.0211949	0.017613	0.00719304	0.0224951	0.0136535	0.0110737	0.00902766	0.020057	0.0220482	0.0195608	0.0145723	0.0226659	0.0296505	0.0102728	0.0268727	0.0134393	0.0147202	0.0206819	0.00657732	0.0229135	0.020464	0.00984581	0.0262105	0.0153493	0.0255182	0.0183895	0.026556	0.0230432	0.0331548	0.014347	0.0109803	0.0193266	0.0259452	0.0162803	0.016287	0.0294183	0.0299266	0.014322	0.0265377	0.0151332	0.0272407	0.0172931	0.0279939
-6.41	0.0199879	0.0225109	0.00264675	0.0190349	0.0148163	0.0235136	0.02129	0.0176937	0.00724255	0.0225782	0.013724	0.0111425	0.00908548	0.0201494	0.0221337	0.0196547	0.0146436	0.0227588	0.0297411	0.0103344	0.0269628	0.013509	0.014794	0.0207754	0.0066226	0.023002	0.020554	0.00990457	0.0263171	0.0154298	0.0256168	0.018474	0.0266512	0.0231312	0.0332588	0.014415	0.0110442	0.0194045	0.026043	0.0163596	0.0163598	0.0295254	0.0300383	0.0143949	0.0266443	0.0152092	0.0273375	0.0173675	0.0281043
-6.4	0.0200749	0.0225936	0.00267034	0.0191282	0.0148934	0.0235915	0.0213855	0.0177748	0.0072924	0.0226617	0.0137949	0.0112118	0.00914366	0.0202422	0.0222196	0.019749	0.0147153	0.0228521	0.0298319	0.0103963	0.0270532	0.0135792	0.0148681	0.0208692	0.0066682	0.0230909	0.0206444	0.00996368	0.0264241	0.0155107	0.0257158	0.0185589	0.0267467	0.0232195	0.0333632	0.0144833	0.0111086	0.0194826	0.0261411	0.0164393	0.0164329	0.0296329	0.0301504	0.0144682	0.0267514	0.0152855	0.0274346	0.0174423	0.0282152
-6.39	0.0201622	0.0226765	0.00269414	0.0192219	0.0149709	0.0236697	0.0214815	0.0178562	0.00734259	0.0227454	0.0138661	0.0112814	0.00920222	0.0203355	0.0223058	0.0198438	0.0147873	0.0229458	0.0299229	0.0104586	0.0271439	0.0136497	0.0149426	0.0209635	0.00671411	0.0231801	0.0207352	0.0100231	0.0265316	0.015592	0.0258152	0.0186442	0.0268425	0.0233082	0.0334678	0.0145519	0.0111733	0.0195611	0.0262395	0.0165193	0.0165063	0.0297407	0.0302629	0.0145418	0.026859	0.0153623	0.027532	0.0175175	0.0283266
-6.38	0.0202499	0.0227597	0.00271815	0.0193161	0.0150488	0.0237482	0.0215779	0.017938	0.00739313	0.0228295	0.0139377	0.0113515	0.00926116	0.0204292	0.0223923	0.019939	0.0148597	0.0230399	0.0300143	0.0105213	0.0272349	0.0137206	0.0150175	0.0210582	0.00676033	0.0232696	0.0208264	0.010083	0.0266395	0.0156738	0.0259149	0.0187298	0.0269387	0.0233971	0.0335728	0.0146209	0.0112384	0.01964	0.0263384	0.0165998	0.01658	0.029849	0.0303758	0.0146158	0.0269669	0.0154394	0.0276298	0.0175929	0.0284383
-6.37	0.020338	0.0228433	0.00274238	0.0194108	0.0151271	0.0238269	0.0216747	0.0180202	0.00744401	0.0229138	0.0140097	0.011422	0.00932047	0.0205233	0.0224792	0.0200347	0.0149324	0.0231343	0.0301059	0.0105843	0.0273262	0.0137918	0.0150927	0.0211534	0.00680688	0.0233595	0.020918	0.0101431	0.0267478	0.015756	0.0260151	0.0188159	0.0270352	0.0234865	0.0336782	0.0146901	0.0113038	0.0197191	0.0264376	0.0166806	0.0166541	0.0299576	0.0304891	0.0146902	0.0270753	0.0155169	0.027728	0.0176687	0.0285506
-6.36	0.0204265	0.0229271	0.00276683	0.0195059	0.0152059	0.0239059	0.021772	0.0181027	0.00749525	0.0229985	0.014082	0.011493	0.00938016	0.0206178	0.0225664	0.0201308	0.0150055	0.0232291	0.0301978	0.0106478	0.0274178	0.0138634	0.0151684	0.0212489	0.00685374	0.0234498	0.02101	0.0102037	0.0268566	0.0158386	0.0261156	0.0189024	0.0271321	0.0235761	0.0337838	0.0147598	0.0113697	0.0197985	0.0265372	0.0167618	0.0167285	0.0300666	0.0306029	0.014765	0.0271841	0.0155948	0.0278265	0.0177448	0.0286632
-6.35	0.0205154	0.0230113	0.00279149	0.0196015	0.015285	0.0239852	0.0218697	0.0181857	0.00754683	0.0230835	0.0141547	0.0115644	0.00944023	0.0207128	0.022654	0.0202274	0.0150789	0.0233244	0.03029	0.0107116	0.0275097	0.0139354	0.0152444	0.0213449	0.00690093	0.0235404	0.0211024	0.0102645	0.0269658	0.0159217	0.0262165	0.0189892	0.0272294	0.0236661	0.0338898	0.0148297	0.0114359	0.0198783	0.0266371	0.0168434	0.0168033	0.0301761	0.0307171	0.0148402	0.0272934	0.0156731	0.0279253	0.0178212	0.0287763
-6.34	0.0206046	0.0230958	0.00281637	0.0196976	0.0153645	0.0240647	0.0219678	0.018269	0.00759877	0.0231688	0.0142278	0.0116363	0.00950069	0.0208082	0.0227419	0.0203245	0.0151527	0.02342	0.0303824	0.0107758	0.027602	0.0140078	0.0153207	0.0214414	0.00694844	0.0236313	0.0211952	0.0103258	0.0270755	0.0160051	0.0263178	0.0190765	0.0273269	0.0237565	0.0339961	0.0149	0.0115025	0.0199584	0.0267375	0.0169255	0.0168783	0.0302859	0.0308317	0.0149157	0.0274031	0.0157517	0.0280245	0.017898	0.0288899
-6.33	0.0206943	0.0231806	0.00284147	0.0197941	0.0154445	0.0241445	0.0220664	0.0183527	0.00765108	0.0232544	0.0143013	0.0117086	0.00956154	0.020904	0.0228301	0.020422	0.0152268	0.023516	0.0304752	0.0108404	0.0276945	0.0140805	0.0153975	0.0215383	0.00699628	0.0237226	0.0212884	0.0103874	0.0271856	0.0160891	0.0264196	0.0191642	0.0274248	0.0238472	0.0341028	0.0149706	0.0115695	0.0200388	0.0268382	0.0170079	0.0169538	0.0303961	0.0309467	0.0149916	0.0275132	0.0158308	0.0281241	0.0179751	0.0290039
-6.32	0.0207843	0.0232657	0.0028668	0.0198912	0.0155249	0.0242245	0.0221654	0.0184368	0.00770374	0.0233404	0.0143751	0.0117813	0.00962277	0.0210003	0.0229187	0.02052	0.0153014	0.0236124	0.0305682	0.0109053	0.0277873	0.0141536	0.0154747	0.0216356	0.00704445	0.0238142	0.021382	0.0104494	0.0272962	0.0161734	0.0265216	0.0192522	0.0275231	0.0239382	0.0342097	0.0150415	0.0116369	0.0201195	0.0269393	0.0170907	0.0170295	0.0305068	0.0310622	0.0150679	0.0276238	0.0159103	0.028224	0.0180525	0.0291183
-6.31	0.0208747	0.0233511	0.00289236	0.0199886	0.0156056	0.0243049	0.0222649	0.0185212	0.00775676	0.0234266	0.0144493	0.0118545	0.0096844	0.0210971	0.0230076	0.0206185	0.0153762	0.0237092	0.0306615	0.0109707	0.0278805	0.0142271	0.0155522	0.0217333	0.00709295	0.0239062	0.0214761	0.0105118	0.0274072	0.0162583	0.0266241	0.0193407	0.0276218	0.0240296	0.0343171	0.0151128	0.0117047	0.0202006	0.0270408	0.0171739	0.0171056	0.0306178	0.0311781	0.0151446	0.0277349	0.0159901	0.0283243	0.0181303	0.0292332
-6.3	0.0209656	0.0234368	0.00291814	0.0200866	0.0156868	0.0243854	0.0223648	0.0186061	0.00781014	0.0235132	0.0145239	0.0119282	0.00974642	0.0211942	0.0230968	0.0207174	0.0154515	0.0238064	0.0307551	0.0110364	0.027974	0.014301	0.0156301	0.0218315	0.00714179	0.0239986	0.0215705	0.0105745	0.0275186	0.0163435	0.026727	0.0194296	0.0277207	0.0241213	0.0344247	0.0151844	0.0117729	0.020282	0.0271426	0.0172576	0.017182	0.0307292	0.0312944	0.0152217	0.0278463	0.0160704	0.0284249	0.0182084	0.0293486
-6.29	0.0210568	0.0235228	0.00294415	0.0201851	0.0157685	0.0244663	0.0224652	0.0186913	0.0078639	0.0236001	0.0145989	0.0120023	0.00980884	0.0212919	0.0231864	0.0208168	0.0155271	0.023904	0.030849	0.0111026	0.0280677	0.0143752	0.0157085	0.0219301	0.00719096	0.0240913	0.0216654	0.0106376	0.0276305	0.0164292	0.0268303	0.0195189	0.0278201	0.0242134	0.0345327	0.0152564	0.0118415	0.0203637	0.0272449	0.0173416	0.0172588	0.0308411	0.0314112	0.0152992	0.0279583	0.0161511	0.0285258	0.0182868	0.0294644
-6.28	0.0211484	0.0236092	0.00297039	0.020284	0.0158505	0.0245474	0.022566	0.018777	0.00791802	0.0236873	0.0146743	0.0120768	0.00987166	0.02139	0.0232764	0.0209167	0.0156031	0.0240019	0.0309432	0.0111691	0.0281618	0.0144499	0.0157872	0.0220292	0.00724047	0.0241843	0.0217607	0.0107011	0.0277429	0.0165154	0.026934	0.0196086	0.0279198	0.0243059	0.034641	0.0153287	0.0119105	0.0204458	0.0273475	0.017426	0.0173359	0.0309533	0.0315284	0.0153771	0.0280706	0.0162321	0.0286272	0.0183656	0.0295807
-6.27	0.0212404	0.0236958	0.00299687	0.0203834	0.015933	0.0246288	0.0226673	0.018863	0.00797252	0.0237748	0.0147501	0.0121519	0.00993488	0.0214885	0.0233667	0.0210171	0.0156795	0.0241003	0.0310377	0.011236	0.0282563	0.0145249	0.0158663	0.0221287	0.00729032	0.0242778	0.0218564	0.0107649	0.0278557	0.016602	0.0270381	0.0196987	0.0280198	0.0243986	0.0347497	0.0154013	0.0119799	0.0205281	0.0274505	0.0175109	0.0174133	0.031066	0.031646	0.0154554	0.0281835	0.0163136	0.0287289	0.0184447	0.0296974
-6.26	0.0213328	0.0237828	0.00302358	0.0204833	0.0160159	0.0247104	0.022769	0.0189494	0.00802739	0.0238627	0.0148263	0.0122274	0.00999851	0.0215875	0.0234574	0.021118	0.0157562	0.0241991	0.0311324	0.0113034	0.028351	0.0146003	0.0159458	0.0222287	0.00734051	0.0243716	0.0219525	0.0108292	0.027969	0.016689	0.0271426	0.0197892	0.0281202	0.0244918	0.0348587	0.0154743	0.0120497	0.0206109	0.0275539	0.0175962	0.0174911	0.0311791	0.0317641	0.015534	0.0282967	0.0163955	0.0288309	0.0185241	0.0298146
-6.25	0.0214256	0.0238701	0.00305053	0.0205837	0.0160993	0.0247924	0.0228712	0.0190362	0.00808264	0.0239509	0.0149028	0.0123033	0.0100625	0.0216869	0.0235484	0.0212193	0.0158333	0.0242983	0.0312274	0.0113711	0.028446	0.0146761	0.0160257	0.0223291	0.00739105	0.0244657	0.022049	0.0108938	0.0280828	0.0167765	0.0272475	0.0198802	0.028221	0.0245853	0.0349681	0.0155476	0.0121199	0.0206939	0.0276577	0.0176819	0.0175693	0.0312926	0.0318826	0.0156131	0.0284105	0.0164778	0.0289333	0.0186039	0.0299323
-6.24	0.0215188	0.0239577	0.00307772	0.0206846	0.016183	0.0248746	0.0229738	0.0191235	0.00813827	0.0240394	0.0149798	0.0123798	0.010127	0.0217868	0.0236397	0.0213211	0.0159108	0.0243979	0.0313228	0.0114392	0.0285414	0.0147523	0.016106	0.02243	0.00744194	0.0245602	0.022146	0.0109588	0.028197	0.0168645	0.0273528	0.0199715	0.0283221	0.0246791	0.0350778	0.0156213	0.0121905	0.0207773	0.0277619	0.017768	0.0176478	0.0314065	0.0320016	0.0156926	0.0285247	0.0165605	0.0290361	0.018684	0.0300504
-6.23	0.0216125	0.0240457	0.00310515	0.020786	0.0162673	0.024957	0.0230769	0.0192111	0.00819429	0.0241282	0.0150571	0.0124567	0.0101918	0.0218872	0.0237315	0.0214234	0.0159886	0.0244979	0.0314184	0.0115078	0.0286371	0.0148289	0.0161867	0.0225314	0.00749317	0.0246551	0.0222434	0.0110242	0.0283116	0.016953	0.0274585	0.0200633	0.0284236	0.0247734	0.0351878	0.0156953	0.0122615	0.020861	0.0278665	0.0178545	0.0177266	0.0315208	0.032121	0.0157725	0.0286393	0.0166436	0.0291393	0.0187645	0.0301689
-6.22	0.0217065	0.0241339	0.00313283	0.0208878	0.0163519	0.0250398	0.0231804	0.0192991	0.00825069	0.0242174	0.0151349	0.0125341	0.0102571	0.021988	0.0238235	0.0215262	0.0160669	0.0245984	0.0315143	0.0115767	0.0287331	0.0149059	0.0162678	0.0226332	0.00754476	0.0247503	0.0223412	0.01109	0.0284268	0.0170419	0.0275646	0.0201555	0.0285255	0.0248679	0.0352982	0.0157697	0.0123329	0.020945	0.0279714	0.0179414	0.0178058	0.0316355	0.0322408	0.0158528	0.0287544	0.0167272	0.0292428	0.0188453	0.030288
-6.21	0.0218009	0.0242225	0.00316076	0.0209902	0.016437	0.0251228	0.0232845	0.0193875	0.00830747	0.0243069	0.015213	0.012612	0.0103228	0.0220893	0.023916	0.0216295	0.0161455	0.0246992	0.0316105	0.0116461	0.0288294	0.0149833	0.0163493	0.0227354	0.00759671	0.0248459	0.0224395	0.0111562	0.0285424	0.0171312	0.0276711	0.0202481	0.0286277	0.0249629	0.035409	0.0158444	0.0124047	0.0210294	0.0280768	0.0180288	0.0178854	0.0317506	0.0323611	0.0159335	0.02887	0.0168111	0.0293467	0.0189265	0.0304075
-6.2	0.0218958	0.0243114	0.00318893	0.0210931	0.0165225	0.0252061	0.0233889	0.0194763	0.00836465	0.0243967	0.0152916	0.0126903	0.0103889	0.022191	0.0240087	0.0217333	0.0162245	0.0248004	0.031707	0.0117159	0.028926	0.0150611	0.0164312	0.0228381	0.00764901	0.0249419	0.0225382	0.0112228	0.0286585	0.0172211	0.027778	0.0203412	0.0287303	0.0250582	0.03552	0.0159195	0.012477	0.0211142	0.0281826	0.0181166	0.0179653	0.0318662	0.0324819	0.0160146	0.0289861	0.0168955	0.0294509	0.019008	0.0305275
-6.19	0.0219911	0.0244007	0.00321735	0.0211964	0.0166085	0.0252896	0.0234939	0.0195656	0.00842222	0.0244869	0.0153705	0.0127692	0.0104554	0.0222933	0.0241019	0.0218376	0.0163039	0.0249021	0.0318038	0.0117861	0.029023	0.0151393	0.0165136	0.0229413	0.00770167	0.0250383	0.0226373	0.0112897	0.028775	0.0173114	0.0278854	0.0204347	0.0288332	0.0251538	0.0356315	0.015995	0.0125497	0.0211992	0.0282887	0.0182048	0.0180455	0.0319822	0.0326031	0.0160961	0.0291026	0.0169803	0.0295555	0.0190899	0.030648
-6.18	0.0220867	0.0244903	0.00324603	0.0213003	0.0166949	0.0253735	0.0235993	0.0196552	0.00848019	0.0245774	0.0154499	0.0128485	0.0105224	0.0223959	0.0241954	0.0219424	0.0163837	0.0250042	0.0319009	0.0118568	0.0291203	0.0152179	0.0165963	0.023045	0.0077547	0.025135	0.0227369	0.0113571	0.028892	0.0174021	0.0279931	0.0205286	0.0289365	0.0252499	0.0357432	0.0160708	0.0126228	0.0212846	0.0283953	0.0182934	0.0181262	0.0320986	0.0327247	0.016178	0.0292195	0.0170656	0.0296605	0.0191721	0.0307689
-6.17	0.0221828	0.0245802	0.00327497	0.0214047	0.0167818	0.0254576	0.0237052	0.0197452	0.00853856	0.0246682	0.0155297	0.0129283	0.0105898	0.0224991	0.0242893	0.0220477	0.0164639	0.0251067	0.0319983	0.0119278	0.0292179	0.015297	0.0166795	0.0231491	0.00780809	0.0252321	0.0228369	0.0114249	0.0290095	0.0174934	0.0281013	0.0206229	0.0290402	0.0253463	0.0358554	0.0161469	0.0126963	0.0213704	0.0285023	0.0183825	0.0182072	0.0322154	0.0328468	0.0162604	0.029337	0.0171512	0.0297659	0.0192547	0.0308903
-6.16	0.0222793	0.0246704	0.00330416	0.0215096	0.0168691	0.025542	0.0238116	0.0198357	0.00859732	0.0247594	0.0156099	0.0130087	0.0106576	0.0226028	0.0243835	0.0221535	0.0165445	0.0252096	0.0320959	0.0119993	0.0293159	0.0153764	0.0167631	0.0232537	0.00786185	0.0253296	0.0229373	0.0114931	0.0291275	0.0175851	0.0282099	0.0207177	0.0291443	0.025443	0.0359679	0.0162234	0.0127703	0.0214565	0.0286096	0.018472	0.0182885	0.0323327	0.0329694	0.0163431	0.0294549	0.0172373	0.0298716	0.0193376	0.0310122
-6.15	0.0223763	0.0247609	0.00333361	0.0216151	0.0169569	0.0256267	0.0239185	0.0199266	0.0086565	0.0248509	0.0156905	0.0130895	0.0107259	0.0227069	0.0244781	0.0222598	0.0166254	0.0253129	0.0321939	0.0120712	0.0294142	0.0154562	0.0168471	0.0233587	0.00791597	0.0254274	0.0230382	0.0115617	0.0292459	0.0176773	0.0283189	0.0208129	0.0292487	0.0255402	0.0360807	0.0163003	0.0128447	0.021543	0.0287174	0.018562	0.0183702	0.0324504	0.0330924	0.0164263	0.0295733	0.0173239	0.0299777	0.0194209	0.0311346
-6.14	0.0224736	0.0248518	0.00336332	0.021721	0.0170452	0.0257117	0.0240258	0.0200179	0.00871608	0.0249427	0.0157715	0.0131708	0.0107946	0.0228115	0.0245731	0.0223666	0.0167068	0.0254167	0.0322922	0.0121435	0.0295128	0.0155365	0.0169315	0.0234642	0.00797048	0.0255256	0.0231395	0.0116307	0.0293649	0.01777	0.0284284	0.0209085	0.0293535	0.0256377	0.0361939	0.0163776	0.0129195	0.0216298	0.0288256	0.0186524	0.0184523	0.0325685	0.0332159	0.0165099	0.0296922	0.0174108	0.0300842	0.0195046	0.0312575
-6.13	0.0225714	0.0249431	0.0033933	0.0218274	0.0171339	0.0257969	0.0241336	0.0201096	0.00877607	0.0250349	0.0158529	0.0132526	0.0108637	0.0229165	0.0246684	0.022474	0.0167886	0.0255209	0.0323908	0.0122163	0.0296117	0.0156172	0.0170163	0.0235703	0.00802535	0.0256242	0.0232413	0.0117001	0.0294843	0.0178632	0.0285382	0.0210046	0.0294587	0.0257355	0.0363074	0.0164552	0.0129948	0.0217169	0.0289341	0.0187432	0.0185347	0.032687	0.0333398	0.016594	0.0298115	0.0174982	0.0301911	0.0195886	0.0313808
-6.12	0.0226696	0.0250346	0.00342355	0.0219344	0.017223	0.0258824	0.0242419	0.0202017	0.00883647	0.0251274	0.0159348	0.013335	0.0109333	0.0230221	0.0247641	0.0225818	0.0168707	0.0256255	0.0324897	0.0122895	0.029711	0.0156983	0.0171016	0.0236767	0.00808061	0.0257232	0.0233435	0.0117699	0.0296042	0.0179569	0.0286485	0.0211011	0.0295643	0.0258338	0.0364213	0.0165331	0.0130705	0.0218044	0.0290431	0.0188345	0.0186175	0.032806	0.0334642	0.0166785	0.0299313	0.017586	0.0302984	0.019673	0.0315046
-6.11	0.0227682	0.0251265	0.00345406	0.0220419	0.0173127	0.0259682	0.0243507	0.0202943	0.00889729	0.0252202	0.0160171	0.0134178	0.0110033	0.0231282	0.0248602	0.0226902	0.0169533	0.0257306	0.0325888	0.0123632	0.0298106	0.0157798	0.0171873	0.0237837	0.00813624	0.0258226	0.0234461	0.0118401	0.0297246	0.0180511	0.0287592	0.0211981	0.0296702	0.0259324	0.0365356	0.0166115	0.0131466	0.0218923	0.0291525	0.0189262	0.0187007	0.0329254	0.0335891	0.0167634	0.0300516	0.0176743	0.030406	0.0197577	0.031629
-6.1	0.0228673	0.0252188	0.00348485	0.02215	0.0174027	0.0260543	0.02446	0.0203872	0.00895853	0.0253134	0.0160998	0.0135012	0.0110738	0.0232347	0.0249566	0.0227991	0.0170362	0.025836	0.0326883	0.0124373	0.0299105	0.0158617	0.0172734	0.0238912	0.00819226	0.0259223	0.0235492	0.0119108	0.0298455	0.0181457	0.0288703	0.0212955	0.0297765	0.0260314	0.0366502	0.0166902	0.0132232	0.0219805	0.0292624	0.0190184	0.0187843	0.0330452	0.0337144	0.0168487	0.0301724	0.017763	0.030514	0.0198428	0.0317538
-6.09	0.0229668	0.0253113	0.00351591	0.0222585	0.0174933	0.0261407	0.0245697	0.0204806	0.00902019	0.025407	0.0161829	0.0135851	0.0111447	0.0233417	0.0250535	0.0229085	0.0171196	0.0259419	0.0327881	0.0125118	0.0300108	0.0159441	0.01736	0.0239991	0.00824866	0.0260225	0.0236528	0.0119819	0.0299669	0.0182409	0.0289819	0.0213934	0.0298833	0.0261308	0.0367652	0.0167693	0.0133002	0.022069	0.0293726	0.019111	0.0188682	0.0331655	0.0338402	0.0169345	0.0302937	0.0178522	0.0306224	0.0199283	0.0318791
-6.08	0.0230667	0.0254042	0.00354725	0.0223676	0.0175843	0.0262274	0.02468	0.0205745	0.00908227	0.0255009	0.0162665	0.0136695	0.0112161	0.0234492	0.0251507	0.0230184	0.0172034	0.0260483	0.0328882	0.0125868	0.0301114	0.0160268	0.0174469	0.0241075	0.00830545	0.026123	0.0237568	0.0120534	0.0300887	0.0183365	0.0290939	0.0214917	0.0299903	0.0262305	0.0368805	0.0168488	0.0133777	0.0221579	0.0294832	0.019204	0.0189525	0.0332862	0.0339665	0.0170207	0.0304155	0.0179418	0.0307312	0.0200141	0.0320049
-6.07	0.0231671	0.0254975	0.00357887	0.0224772	0.0176758	0.0263143	0.0247907	0.0206687	0.00914478	0.0255951	0.0163504	0.0137544	0.0112879	0.0235573	0.0252482	0.0231288	0.0172876	0.0261551	0.0329886	0.0126622	0.0302124	0.0161101	0.0175344	0.0242165	0.00836263	0.0262239	0.0238613	0.0121253	0.0302111	0.0184327	0.0292063	0.0215905	0.0300978	0.0263307	0.0369962	0.0169286	0.0134557	0.0222472	0.0295943	0.0192976	0.0190372	0.0334074	0.0340932	0.0171073	0.0305377	0.0180319	0.0308403	0.0201003	0.0321312
-6.06	0.0232679	0.0255911	0.00361077	0.0225874	0.0177678	0.0264016	0.024902	0.0207634	0.00920772	0.0256897	0.0164349	0.0138399	0.0113602	0.0236658	0.0253462	0.0232398	0.0173722	0.0262623	0.0330893	0.0127381	0.0303136	0.0161937	0.0176222	0.0243259	0.00842021	0.0263252	0.0239663	0.0121977	0.030334	0.0185293	0.0293192	0.0216897	0.0302057	0.0264312	0.0371123	0.0170088	0.013534	0.0223369	0.0297058	0.0193915	0.0191222	0.033529	0.0342204	0.0171944	0.0306605	0.0181224	0.0309499	0.0201869	0.032258
-6.05	0.0233691	0.025685	0.00364296	0.0226981	0.0178603	0.0264891	0.0250137	0.0208586	0.00927109	0.0257846	0.0165197	0.0139258	0.0114329	0.0237748	0.0254445	0.0233513	0.0174572	0.0263699	0.0331903	0.0128144	0.0304153	0.0162778	0.0177105	0.0244358	0.00847818	0.0264269	0.0240717	0.0122704	0.0304573	0.0186265	0.0294325	0.0217894	0.0303139	0.0265321	0.0372287	0.0170894	0.0136129	0.0224269	0.0298177	0.019486	0.0192077	0.033651	0.0343481	0.0172819	0.0307837	0.0182134	0.0310598	0.0202739	0.0323852
-6.04	0.0234708	0.0257793	0.00367543	0.0228093	0.0179532	0.0265769	0.025126	0.0209541	0.0093349	0.0258799	0.016605	0.0140124	0.0115062	0.0238843	0.0255433	0.0234634	0.0175426	0.026478	0.0332916	0.0128912	0.0305172	0.0163623	0.0177993	0.0245462	0.00853655	0.026529	0.0241775	0.0123437	0.0305812	0.0187242	0.0295463	0.0218895	0.0304225	0.0266334	0.0373455	0.0171704	0.0136922	0.0225172	0.02993	0.0195808	0.0192935	0.0337735	0.0344763	0.0173699	0.0309074	0.0183048	0.0311702	0.0203612	0.032513
-6.03	0.0235729	0.0258739	0.00370819	0.0229211	0.0180466	0.026665	0.0252387	0.0210501	0.00939915	0.0259756	0.0166908	0.0140994	0.0115798	0.0239943	0.0256424	0.023576	0.0176285	0.0265866	0.0333933	0.0129685	0.0306195	0.0164473	0.0178885	0.0246571	0.00859533	0.0266315	0.0242839	0.0124173	0.0307055	0.0188224	0.0296604	0.0219901	0.0305315	0.0267351	0.0374627	0.0172518	0.0137719	0.0226079	0.0300427	0.0196762	0.0193797	0.0338964	0.0346049	0.0174583	0.0310317	0.0183967	0.0312809	0.0204489	0.0326413
-6.02	0.0236754	0.0259689	0.00374124	0.0230335	0.0181406	0.0267534	0.025352	0.0211466	0.00946384	0.0260716	0.016777	0.014187	0.011654	0.0241049	0.0257418	0.0236891	0.0177147	0.0266956	0.0334952	0.0130462	0.0307222	0.0165327	0.0179781	0.0247685	0.00865451	0.0267344	0.0243907	0.0124914	0.0308304	0.0189211	0.0297751	0.0220912	0.0306409	0.0268371	0.0375802	0.0173335	0.0138522	0.022699	0.0301559	0.019772	0.0194663	0.0340198	0.034734	0.0175472	0.0311564	0.018489	0.031392	0.020537	0.0327701
-6.01	0.0237784	0.0260643	0.00377459	0.0231464	0.0182349	0.0268421	0.0254657	0.0212434	0.00952898	0.0261679	0.0168636	0.0142752	0.0117286	0.0242159	0.0258417	0.0238028	0.0178014	0.026805	0.0335974	0.0131244	0.0308252	0.0166185	0.0180682	0.0248804	0.00871409	0.0268376	0.0244979	0.012566	0.0309558	0.0190203	0.0298901	0.0221927	0.0307507	0.0269396	0.0376981	0.0174157	0.0139329	0.0227905	0.0302695	0.0198683	0.0195532	0.0341436	0.0348636	0.0176365	0.0312816	0.0185818	0.0315035	0.0206254	0.0328995
-6	0.0238819	0.0261599	0.00380823	0.0232598	0.0183298	0.0269311	0.02558	0.0213408	0.00959457	0.0262646	0.0169507	0.0143639	0.0118038	0.0243274	0.025942	0.023917	0.0178886	0.0269149	0.0337	0.013203	0.0309285	0.0167048	0.0181587	0.0249928	0.00877409	0.0269413	0.0246057	0.012641	0.0310817	0.01912	0.0300056	0.0222947	0.0308609	0.0270424	0.0378163	0.0174982	0.014014	0.0228823	0.0303835	0.019965	0.0196406	0.0342679	0.0349937	0.0177263	0.0314074	0.0186751	0.0316154	0.0207143	0.0330293
-5.99	0.0239858	0.026256	0.00384218	0.0233738	0.0184252	0.0270204	0.0256948	0.0214385	0.0096606	0.0263617	0.0170382	0.0144531	0.0118793	0.0244395	0.0260426	0.0240318	0.0179761	0.0270252	0.0338029	0.0132821	0.0310322	0.0167916	0.0182497	0.0251057	0.0088345	0.0270454	0.0247139	0.0127164	0.0312081	0.0192203	0.0301216	0.0223971	0.0309715	0.0271457	0.037935	0.0175811	0.0140957	0.0229745	0.030498	0.0200623	0.0197283	0.0343926	0.0351243	0.0178165	0.0315336	0.0187688	0.0317278	0.0208035	0.0331596
-5.98	0.0240902	0.0263523	0.00387643	0.0234884	0.0185211	0.02711	0.0258101	0.0215368	0.00972709	0.0264591	0.0171262	0.0145429	0.0119554	0.0245521	0.0261437	0.0241471	0.0180641	0.027136	0.0339061	0.0133617	0.0311362	0.0168787	0.0183412	0.0252191	0.00889532	0.0271499	0.0248226	0.0127923	0.031335	0.0193211	0.030238	0.0225	0.0310825	0.0272493	0.038054	0.0176644	0.0141778	0.0230671	0.0306128	0.02016	0.0198165	0.0345178	0.0352553	0.0179072	0.0316603	0.018863	0.0318405	0.0208931	0.0332905
-5.97	0.024195	0.0264491	0.00391098	0.0236035	0.0186175	0.0271999	0.0259259	0.0216354	0.00979404	0.0265569	0.0172146	0.0146333	0.012032	0.0246652	0.0262451	0.024263	0.0181525	0.0272472	0.0340096	0.0134418	0.0312406	0.0169664	0.0184331	0.025333	0.00895656	0.0272547	0.0249317	0.0128686	0.0314624	0.0194224	0.0303548	0.0226034	0.0311939	0.0273533	0.0381734	0.0177481	0.0142604	0.02316	0.0307282	0.0202581	0.019905	0.0346434	0.0353869	0.0179983	0.0317876	0.0189577	0.0319536	0.0209831	0.0334218
-5.96	0.0243002	0.0265462	0.00394584	0.0237192	0.0187144	0.0272901	0.0260423	0.0217346	0.00986145	0.026655	0.0173035	0.0147242	0.0121091	0.0247788	0.0263469	0.0243794	0.0182413	0.0273589	0.0341134	0.0135223	0.0313454	0.0170545	0.0185254	0.0254475	0.00901823	0.02736	0.0250414	0.0129454	0.0315904	0.0195243	0.0304721	0.0227073	0.0313057	0.0274577	0.0382931	0.0178323	0.0143435	0.0232533	0.0308439	0.0203568	0.0199939	0.0347695	0.0355189	0.01809	0.0319154	0.0190529	0.0320671	0.0210735	0.0335537
-5.95	0.024406	0.0266436	0.00398101	0.0238354	0.0188117	0.0273805	0.0261591	0.0218341	0.00992933	0.0267535	0.0173928	0.0148156	0.0121866	0.0248929	0.0264491	0.0244964	0.0183306	0.0274711	0.0342175	0.0136034	0.0314504	0.017143	0.0186183	0.0255625	0.00908032	0.0274657	0.0251515	0.0130227	0.0317189	0.0196266	0.0305899	0.0228117	0.0314179	0.0275626	0.0384132	0.0179168	0.014427	0.023347	0.0309601	0.0204559	0.0200833	0.034896	0.0356514	0.018182	0.0320437	0.0191485	0.032181	0.0211642	0.0336861
-5.94	0.0245121	0.0267414	0.0040165	0.0239522	0.0189096	0.0274713	0.0262765	0.0219342	0.00999767	0.0268524	0.0174827	0.0149077	0.0122646	0.0250076	0.0265517	0.024614	0.0184203	0.0275837	0.034322	0.0136849	0.0315559	0.017232	0.0187115	0.025678	0.00914284	0.0275718	0.0252621	0.0131004	0.0318478	0.0197296	0.0307081	0.0229165	0.0315304	0.0276678	0.0385337	0.0180017	0.0145111	0.0234411	0.0310767	0.0205555	0.020173	0.0350231	0.0357845	0.0182746	0.0321724	0.0192446	0.0322953	0.0212554	0.0338191
-5.93	0.0246188	0.0268396	0.0040523	0.0240696	0.019008	0.0275624	0.0263944	0.0220347	0.0100665	0.0269516	0.0175729	0.0150003	0.0123432	0.0251228	0.0266548	0.0247321	0.0185104	0.0276967	0.0344268	0.0137669	0.0316617	0.0173215	0.0188053	0.025794	0.00920578	0.0276783	0.0253732	0.0131786	0.0319774	0.019833	0.0308268	0.0230218	0.0316434	0.0277734	0.0386546	0.018087	0.0145956	0.0235355	0.0311938	0.0206556	0.0202631	0.0351505	0.035918	0.0183676	0.0323018	0.0193412	0.03241	0.0213469	0.0339525
-5.92	0.0247259	0.0269381	0.00408842	0.0241876	0.019107	0.0276538	0.0265129	0.0221356	0.0101358	0.0270512	0.0176637	0.0150935	0.0124222	0.0252385	0.0267582	0.0248508	0.018601	0.0278103	0.0345319	0.0138494	0.0317678	0.0174115	0.0188995	0.0259105	0.00926917	0.0277853	0.0254848	0.0132572	0.0321074	0.019937	0.0309459	0.0231276	0.0317568	0.0278794	0.0387759	0.0181727	0.0146806	0.0236304	0.0313113	0.0207562	0.0203537	0.0352785	0.036052	0.0184611	0.0324316	0.0194383	0.0325252	0.0214389	0.0340865
-5.91	0.0248335	0.027037	0.00412486	0.0243061	0.0192064	0.0277455	0.0266319	0.022237	0.0102055	0.0271512	0.0177549	0.0151873	0.0125018	0.0253548	0.026862	0.02497	0.018692	0.0279243	0.0346373	0.0139324	0.0318743	0.0175019	0.0189942	0.0260276	0.00933298	0.0278926	0.0255969	0.0133363	0.032238	0.0200416	0.0310655	0.0232339	0.0318706	0.0279859	0.0388975	0.0182588	0.0147661	0.0237256	0.0314292	0.0208573	0.0204446	0.0354069	0.0361865	0.0185551	0.032562	0.0195359	0.0326407	0.0215312	0.034221
-5.9	0.0249415	0.0271362	0.00416163	0.0244253	0.0193063	0.0278375	0.0267514	0.0223389	0.0102758	0.0272515	0.0178466	0.0152817	0.0125819	0.0254716	0.0269662	0.0250898	0.0187835	0.0280388	0.034743	0.0140159	0.0319812	0.0175927	0.0190894	0.0261452	0.00939724	0.0280003	0.0257095	0.0134159	0.0323691	0.0201467	0.0311856	0.0233407	0.0319848	0.0280927	0.0390196	0.0183453	0.0148522	0.0238212	0.0315476	0.0209588	0.0205359	0.0355357	0.0363215	0.0186495	0.0326928	0.019634	0.0327567	0.021624	0.034356
-5.89	0.02505	0.0272358	0.00419872	0.024545	0.0194068	0.0279297	0.0268714	0.0224412	0.0103465	0.0273522	0.0179387	0.0153766	0.0126624	0.0255889	0.0270708	0.0252102	0.0188754	0.0281537	0.0348491	0.0140999	0.0320884	0.0176841	0.0191851	0.0262633	0.00946194	0.0281085	0.0258226	0.013496	0.0325007	0.0202523	0.0313061	0.0234479	0.0320994	0.0282	0.039142	0.0184323	0.0149387	0.0239171	0.0316665	0.0210609	0.0206277	0.0356651	0.036457	0.0187445	0.0328242	0.0197325	0.032873	0.0217171	0.0344916
-5.88	0.025159	0.0273358	0.00423615	0.0246653	0.0195078	0.0280223	0.026992	0.0225441	0.0104177	0.0274533	0.0180313	0.0154721	0.0127435	0.0257068	0.0271759	0.0253312	0.0189678	0.0282691	0.0349555	0.0141844	0.0321959	0.0177759	0.0192812	0.0263819	0.00952708	0.0282171	0.0259361	0.0135765	0.0326329	0.0203585	0.031427	0.0235557	0.0322145	0.0283076	0.0392648	0.0185196	0.0150257	0.0240135	0.0317857	0.0211634	0.0207198	0.0357949	0.0365931	0.0188399	0.0329562	0.0198316	0.0329898	0.0218107	0.0346277
-5.87	0.0252685	0.0274362	0.00427391	0.0247861	0.0196093	0.0281152	0.0271131	0.0226473	0.0104894	0.0275548	0.0181244	0.0155683	0.0128252	0.0258252	0.0272813	0.0254528	0.0190606	0.028385	0.0350622	0.0142694	0.0323039	0.0178682	0.0193778	0.0265011	0.00959268	0.0283261	0.0260502	0.0136575	0.0327656	0.0204653	0.0315485	0.0236639	0.0323299	0.0284157	0.0393879	0.0186074	0.0151132	0.0241102	0.0319055	0.0212665	0.0208124	0.0359252	0.0367296	0.0189358	0.0330886	0.0199311	0.033107	0.0219046	0.0347644
-5.86	0.0253784	0.0275369	0.004312	0.0249076	0.0197113	0.0282085	0.0272348	0.0227511	0.0105616	0.0276566	0.018218	0.015665	0.0129073	0.0259442	0.0273871	0.0255749	0.0191539	0.0285013	0.0351692	0.0143549	0.0324122	0.017961	0.0194749	0.0266209	0.00965872	0.0284355	0.0261648	0.013739	0.0328989	0.0205726	0.0316704	0.0237727	0.0324458	0.0285242	0.0395115	0.0186955	0.0152013	0.0242074	0.0320257	0.0213701	0.0209054	0.0360559	0.0368667	0.0190322	0.0332216	0.0200312	0.0332246	0.021999	0.0349016
-5.85	0.0254888	0.027638	0.00435044	0.0250297	0.0198139	0.028302	0.027357	0.0228553	0.0106343	0.0277588	0.0183121	0.0157623	0.01299	0.0260637	0.0274934	0.0256976	0.0192476	0.0286182	0.0352766	0.0144409	0.0325208	0.0180543	0.0195725	0.0267411	0.00972522	0.0285454	0.0262798	0.013821	0.0330326	0.0206805	0.0317928	0.0238819	0.032562	0.0286331	0.0396355	0.0187841	0.0152898	0.0243049	0.0321463	0.0214741	0.0209988	0.0361872	0.0370042	0.0191291	0.0333552	0.0201317	0.0333426	0.0220937	0.0350393
-5.84	0.0255997	0.0277394	0.00438921	0.0251524	0.019917	0.0283958	0.0274798	0.02296	0.0107075	0.0278614	0.0184067	0.0158602	0.0130731	0.0261837	0.0276001	0.0258209	0.0193418	0.0287355	0.0353842	0.0145275	0.0326299	0.018148	0.0196706	0.0268619	0.00979218	0.0286556	0.0263954	0.0139035	0.033167	0.0207889	0.0319157	0.0239917	0.0326787	0.0287424	0.0397598	0.0188731	0.0153789	0.0244029	0.0322674	0.0215787	0.0210926	0.0363189	0.0371423	0.0192264	0.0334892	0.0202328	0.0334611	0.0221889	0.0351775
-5.83	0.0257111	0.0278412	0.00442834	0.0252756	0.0200207	0.02849	0.0276031	0.0230652	0.0107812	0.0279644	0.0185017	0.0159588	0.0131569	0.0263044	0.0277071	0.0259448	0.0194365	0.0288533	0.0354923	0.0146145	0.0327393	0.0182422	0.0197691	0.0269833	0.0098596	0.0287663	0.0265115	0.0139865	0.0333019	0.0208979	0.032039	0.0241019	0.0327958	0.0288521	0.0398845	0.0189626	0.0154685	0.0245012	0.0323889	0.0216838	0.0211869	0.0364511	0.0372809	0.0193243	0.0336238	0.0203343	0.0335799	0.0222844	0.0353164
-5.82	0.025823	0.0279434	0.00446781	0.0253995	0.0201248	0.0285844	0.027727	0.0231709	0.0108554	0.0280677	0.0185972	0.0160579	0.0132411	0.0264255	0.0278146	0.0260693	0.0195316	0.0289716	0.0356006	0.0147021	0.032849	0.018337	0.0198682	0.0271052	0.00992748	0.0288774	0.0266281	0.01407	0.0334373	0.0210075	0.0321628	0.0242127	0.0329133	0.0289622	0.0400097	0.0190524	0.0155586	0.0245999	0.0325109	0.0217894	0.0212815	0.0365837	0.03742	0.0194227	0.033759	0.0204364	0.0336992	0.0223804	0.0354557
-5.81	0.0259353	0.028046	0.00450763	0.025524	0.0202296	0.0286792	0.0278514	0.0232771	0.0109301	0.0281714	0.0186933	0.0161577	0.0133259	0.0265473	0.0279225	0.0261944	0.0196272	0.0290903	0.0357093	0.0147902	0.0329591	0.0184322	0.0199678	0.0272277	0.00999583	0.028989	0.0267452	0.0141539	0.0335733	0.0211177	0.0322871	0.024324	0.0330313	0.0290728	0.0401352	0.0191427	0.0156492	0.024699	0.0326334	0.0218955	0.0213766	0.0367169	0.0375596	0.0195215	0.0338947	0.020539	0.0338189	0.0224768	0.0355956
-5.8	0.0260482	0.028149	0.00454781	0.0256491	0.0203348	0.0287743	0.0279764	0.0233837	0.0110053	0.0282755	0.0187898	0.0162581	0.0134113	0.0266695	0.0280309	0.0263201	0.0197232	0.0292096	0.0358183	0.0148788	0.0330696	0.0185279	0.0200678	0.0273507	0.0100646	0.029101	0.0268628	0.0142384	0.0337098	0.0212284	0.0324119	0.0244357	0.0331496	0.0291838	0.0402611	0.0192334	0.0157404	0.0247985	0.0327563	0.0220021	0.0214721	0.0368505	0.0376997	0.0196209	0.0340309	0.0206421	0.0339391	0.0225736	0.0357361
-5.79	0.0261615	0.0282523	0.00458835	0.0257748	0.0204407	0.0288697	0.0281019	0.0234908	0.0110811	0.02838	0.0188868	0.0163591	0.0134972	0.0267924	0.0281396	0.0264464	0.0198198	0.0293293	0.0359276	0.014968	0.0331805	0.0186241	0.0201684	0.0274743	0.0101339	0.0292134	0.026981	0.0143234	0.0338469	0.0213397	0.0325371	0.024548	0.0332684	0.0292952	0.0403874	0.0193246	0.0158321	0.0248984	0.0328797	0.0221092	0.021568	0.0369847	0.0378404	0.0197208	0.0341677	0.0207457	0.0340596	0.0226709	0.0358771
-5.78	0.0262753	0.028356	0.00462925	0.0259011	0.020547	0.0289654	0.028228	0.0235985	0.0111573	0.0284849	0.0189843	0.0164607	0.0135836	0.0269158	0.0282488	0.0265733	0.0199168	0.0294495	0.0360373	0.0150577	0.0332917	0.0187208	0.0202694	0.0275984	0.0102037	0.0293263	0.0270996	0.0144088	0.0339845	0.0214516	0.0326629	0.0246608	0.0333876	0.029407	0.0405141	0.0194162	0.0159243	0.0249988	0.0330036	0.0222169	0.0216644	0.0371193	0.0379816	0.0198212	0.034305	0.0208498	0.0341806	0.0227685	0.0360187
-5.77	0.0263896	0.0284601	0.00467051	0.0260281	0.0206539	0.0290614	0.0283547	0.0237066	0.0112341	0.0285902	0.0190824	0.016563	0.0136706	0.0270398	0.0283584	0.0267009	0.0200142	0.0295702	0.0361473	0.0151479	0.0334033	0.018818	0.020371	0.0277231	0.010274	0.0294395	0.0272188	0.0144948	0.0341228	0.0215641	0.0327891	0.0247742	0.0335073	0.0295193	0.0406412	0.0195082	0.0160171	0.0250995	0.0331279	0.0223251	0.0217612	0.0372544	0.0381233	0.0199221	0.0344429	0.0209545	0.034302	0.0228666	0.0361608
-5.76	0.0265044	0.0285646	0.00471214	0.0261556	0.0207614	0.0291578	0.0284819	0.0238152	0.0113115	0.0286958	0.0191809	0.0166659	0.0137582	0.0271644	0.0284684	0.026829	0.0201122	0.0296915	0.0362577	0.0152387	0.0335153	0.0189157	0.0204731	0.0278483	0.0103447	0.0295533	0.0273385	0.0145813	0.0342615	0.0216772	0.0329158	0.024888	0.0336274	0.029632	0.0407687	0.0196006	0.0161104	0.0252006	0.0332527	0.0224338	0.0218584	0.03739	0.0382656	0.0200235	0.0345814	0.0210597	0.0344239	0.0229651	0.0363035
-5.75	0.0266198	0.0286694	0.00475414	0.0262838	0.0208695	0.0292544	0.0286097	0.0239243	0.0113893	0.0288019	0.0192799	0.0167695	0.0138463	0.0272895	0.0285789	0.0269577	0.0202106	0.0298132	0.0363683	0.01533	0.0336277	0.0190139	0.0205757	0.0279741	0.0104159	0.0296674	0.0274588	0.0146683	0.0344009	0.0217909	0.033043	0.0250024	0.0337479	0.0297451	0.0408966	0.0196935	0.0162043	0.0253021	0.0333779	0.022543	0.0219561	0.0375261	0.0384083	0.0201254	0.0347204	0.0211654	0.0345462	0.023064	0.0364468
-5.74	0.0267356	0.0287747	0.00479652	0.0264126	0.0209781	0.0293514	0.0287381	0.0240339	0.0114677	0.0289083	0.0193795	0.0168737	0.0139349	0.0274152	0.0286898	0.0270871	0.0203095	0.0299354	0.0364794	0.0154219	0.0337404	0.0191126	0.0206788	0.0281005	0.0104876	0.029782	0.0275795	0.0147559	0.0345408	0.0219051	0.0331707	0.0251173	0.0338688	0.0298587	0.0410249	0.0197868	0.0162987	0.0254041	0.0335037	0.0226528	0.0220542	0.0376626	0.0385516	0.0202278	0.0348599	0.0212716	0.0346689	0.0231634	0.0365906
-5.73	0.0268519	0.0288803	0.00483927	0.0265421	0.0210872	0.0294487	0.0288671	0.024144	0.0115466	0.0290152	0.0194796	0.0169785	0.0140242	0.0275415	0.0288011	0.0272171	0.0204089	0.0300581	0.0365907	0.0155143	0.0338535	0.0192119	0.0207824	0.0282275	0.0105598	0.0298971	0.0277008	0.0148439	0.0346812	0.02202	0.0332989	0.0252327	0.0339902	0.0299727	0.0411536	0.0198806	0.0163936	0.0255064	0.0336299	0.0227631	0.0221527	0.0377997	0.0386955	0.0203308	0.035	0.0213784	0.034792	0.0232631	0.036735
-5.72	0.0269687	0.0289863	0.00488241	0.0266722	0.021197	0.0295464	0.0289966	0.0242546	0.0116261	0.0291224	0.0195801	0.017084	0.014114	0.0276683	0.0289128	0.0273477	0.0205088	0.0301813	0.0367024	0.0156073	0.033967	0.0193116	0.0208865	0.028355	0.0106325	0.0300126	0.0278226	0.0149325	0.0348223	0.0221355	0.0334276	0.0253487	0.034112	0.0300871	0.0412827	0.0199748	0.0164891	0.0256092	0.0337566	0.022874	0.0222517	0.0379373	0.0388399	0.0204343	0.0351407	0.0214857	0.0349156	0.0233633	0.0368799
-5.71	0.0270861	0.0290927	0.00492593	0.0268029	0.0213073	0.0296443	0.0291267	0.0243657	0.0117061	0.02923	0.0196812	0.0171901	0.0142044	0.0277958	0.029025	0.0274789	0.0206091	0.030305	0.0368145	0.0157008	0.0340809	0.0194119	0.0209912	0.0284831	0.0107058	0.0301285	0.027945	0.0150216	0.0349639	0.0222516	0.0335567	0.0254652	0.0342342	0.030202	0.0414122	0.0200695	0.0165852	0.0257124	0.0338837	0.0229854	0.0223511	0.0380754	0.0389848	0.0205383	0.035282	0.0215936	0.0350397	0.023464	0.0370255
-5.7	0.0272039	0.0291995	0.00496983	0.0269343	0.0214181	0.0297426	0.0292574	0.0244774	0.0117867	0.029338	0.0197829	0.0172969	0.0142954	0.0279238	0.0291376	0.0276108	0.02071	0.0304293	0.0369269	0.0157949	0.0341951	0.0195127	0.0210964	0.0286118	0.0107795	0.0302449	0.0280679	0.0151113	0.0351061	0.0223682	0.0336864	0.0255822	0.0343569	0.0303173	0.0415421	0.0201646	0.0166818	0.025816	0.0340113	0.0230973	0.022451	0.038214	0.0391303	0.0206429	0.0354238	0.0217019	0.0351641	0.023565	0.0371716
-5.69	0.0273223	0.0293067	0.00501413	0.0270663	0.0215296	0.0298412	0.0293887	0.0245895	0.0118678	0.0294464	0.019885	0.0174044	0.0143869	0.0280525	0.0292506	0.0277433	0.0208113	0.030554	0.0370396	0.0158896	0.0343098	0.019614	0.0212021	0.0287411	0.0108537	0.0303617	0.0281913	0.0152014	0.0352488	0.0224855	0.0338166	0.0256998	0.03448	0.030433	0.0416724	0.0202601	0.016779	0.02592	0.0341395	0.0232098	0.0225513	0.0383531	0.0392763	0.0207479	0.0355662	0.0218109	0.0352891	0.0236665	0.0373183
-5.68	0.0274411	0.0294143	0.00505883	0.0271989	0.0216416	0.0299401	0.0295206	0.0247022	0.0119495	0.0295553	0.0199877	0.0175125	0.014479	0.0281817	0.0293641	0.0278764	0.0209132	0.0306792	0.0371527	0.0159848	0.0344248	0.0197159	0.0213083	0.0288709	0.0109284	0.030479	0.0283153	0.0152922	0.0353922	0.0226035	0.0339473	0.0258179	0.0346035	0.0305492	0.0418032	0.0203561	0.0168767	0.0260244	0.0342681	0.0233228	0.022652	0.0384926	0.0394228	0.0208536	0.0357091	0.0219204	0.0354144	0.0237685	0.0374655
-5.67	0.0275605	0.0295222	0.00510392	0.0273322	0.0217542	0.0300394	0.0296531	0.0248153	0.0120317	0.0296645	0.0200909	0.0176213	0.0145718	0.0283115	0.029478	0.0280102	0.0210155	0.030805	0.0372661	0.0160806	0.0345402	0.0198182	0.0214151	0.0290014	0.0110036	0.0305968	0.0284399	0.0153834	0.0355361	0.022722	0.0340785	0.0259365	0.0347275	0.0306658	0.0419343	0.0204526	0.016975	0.0261293	0.0343971	0.0234363	0.0227532	0.0386328	0.0395699	0.0209597	0.0358526	0.0220304	0.0355402	0.0238708	0.0376134
-5.66	0.0276804	0.0296306	0.00514941	0.0274662	0.0218674	0.030139	0.0297862	0.024929	0.0121145	0.0297741	0.0201946	0.0177308	0.0146651	0.0284419	0.0295924	0.0281446	0.0211184	0.0309313	0.0373798	0.016177	0.034656	0.0199212	0.0215224	0.0291324	0.0110794	0.030715	0.0285649	0.0154752	0.0356806	0.0228411	0.0342102	0.0260557	0.034852	0.0307829	0.0420658	0.0205495	0.0170739	0.0262346	0.0345267	0.0235505	0.0228549	0.0387734	0.0397175	0.0210664	0.0359967	0.022141	0.0356665	0.0239737	0.0377618
-5.65	0.0278009	0.0297394	0.00519531	0.0276008	0.0219812	0.0302389	0.0299198	0.0250432	0.0121979	0.0298841	0.0202989	0.017841	0.014759	0.0285729	0.0297072	0.0282796	0.0212217	0.0310581	0.0374939	0.0162739	0.0347722	0.0200246	0.0216302	0.029264	0.0111557	0.0308336	0.0286906	0.0155676	0.0358257	0.0229609	0.0343424	0.0261754	0.0349769	0.0309004	0.0421978	0.0206469	0.0171734	0.0263403	0.0346568	0.0236652	0.022957	0.0389145	0.0398657	0.0211736	0.0361414	0.0222521	0.0357932	0.0240769	0.0379108
-5.64	0.0279218	0.0298485	0.00524162	0.0277361	0.0220956	0.0303392	0.0300541	0.025158	0.0122819	0.0299946	0.0204037	0.0179518	0.0148535	0.0287046	0.0298225	0.0284153	0.0213256	0.0311854	0.0376084	0.0163714	0.0348887	0.0201286	0.0217386	0.0293962	0.0112325	0.0309527	0.0288168	0.0156605	0.0359714	0.0230813	0.0344751	0.0262957	0.0351022	0.0310183	0.0423302	0.0207447	0.0172734	0.0264464	0.0347873	0.0237804	0.0230596	0.0390561	0.0400145	0.0212814	0.0362867	0.0223638	0.0359203	0.0241806	0.0380604
-5.63	0.0280433	0.0299581	0.00528834	0.027872	0.0222106	0.0304398	0.0301889	0.0252732	0.0123664	0.0301054	0.0205091	0.0180633	0.0149487	0.0288368	0.0299382	0.0285517	0.0214299	0.0313132	0.0377232	0.0164695	0.0350057	0.0202331	0.0218476	0.029529	0.0113098	0.0310723	0.0289435	0.0157539	0.0361177	0.0232023	0.0346083	0.0264166	0.035228	0.0311368	0.042463	0.020843	0.017374	0.026553	0.0349184	0.0238962	0.0231626	0.0391983	0.0401638	0.0213897	0.0364326	0.0224761	0.0360479	0.0242848	0.0382106
-5.62	0.0281653	0.0300681	0.00533548	0.0280086	0.0223262	0.0305407	0.0303244	0.025389	0.0124515	0.0302167	0.020615	0.0181756	0.0150444	0.0289696	0.0300543	0.0286887	0.0215348	0.0314416	0.0378384	0.0165682	0.0351231	0.0203381	0.021957	0.0296624	0.0113877	0.0311923	0.0290708	0.015848	0.0362646	0.023324	0.034742	0.026538	0.0353542	0.0312556	0.0425962	0.0209418	0.0174753	0.0266599	0.0350499	0.0240126	0.0232661	0.0393409	0.0403137	0.0214986	0.036579	0.0225889	0.036176	0.0243894	0.0383614
-5.61	0.0282878	0.0301785	0.00538304	0.0281459	0.0224424	0.0306419	0.0304605	0.0255053	0.0125372	0.0303283	0.0207214	0.0182885	0.0151408	0.0291031	0.0301709	0.0288264	0.0216402	0.0315705	0.0379539	0.0166675	0.0352408	0.0204437	0.0220671	0.0297964	0.0114661	0.0313128	0.0291986	0.0159425	0.0364121	0.0234463	0.0348763	0.0266599	0.0354809	0.031375	0.0427298	0.0210411	0.0175771	0.0267674	0.0351819	0.0241295	0.02337	0.0394841	0.0404641	0.0216081	0.036726	0.0227023	0.0363045	0.0244944	0.0385128
-5.6	0.0284109	0.0302892	0.00543102	0.0282838	0.0225591	0.0307435	0.0305972	0.0256222	0.0126235	0.0304404	0.0208284	0.0184021	0.0152377	0.0292371	0.030288	0.0289647	0.0217461	0.0316999	0.0380697	0.0167674	0.0353589	0.0205499	0.0221776	0.0299311	0.011545	0.0314338	0.029327	0.0160377	0.0365602	0.0235693	0.0350111	0.0267824	0.0356081	0.0314947	0.0428639	0.0211408	0.0176795	0.0268752	0.0353145	0.024247	0.0234744	0.0396278	0.040615	0.0217181	0.0368736	0.0228162	0.0364335	0.0245999	0.0386647
-5.59	0.0285345	0.0304004	0.00547943	0.0284225	0.0226765	0.0308455	0.0307345	0.0257396	0.0127104	0.0305529	0.020936	0.0185165	0.0153353	0.0293718	0.0304055	0.0291037	0.0218525	0.0318298	0.0381859	0.0168679	0.0354775	0.0206566	0.0222888	0.0300663	0.0116245	0.0315552	0.029456	0.0161334	0.0367088	0.0236929	0.0351464	0.0269055	0.0357357	0.031615	0.0429983	0.0212409	0.0177824	0.0269835	0.0354475	0.0243651	0.0235793	0.0397721	0.0407666	0.0218286	0.0370218	0.0229308	0.0365629	0.0247059	0.0388173
-5.58	0.0286587	0.030512	0.00552827	0.0285618	0.0227945	0.0309477	0.0308724	0.0258575	0.0127979	0.0306658	0.0210441	0.0186315	0.0154335	0.0295071	0.0305235	0.0292433	0.0219595	0.0319603	0.0383025	0.016969	0.0355964	0.0207639	0.0224004	0.0302021	0.0117046	0.0316771	0.0295856	0.0162297	0.0368581	0.0238171	0.0352822	0.0270292	0.0358637	0.0317357	0.0431332	0.0213416	0.017886	0.0270922	0.035581	0.0244837	0.0236847	0.0399168	0.0409187	0.0219397	0.0371706	0.0230459	0.0366928	0.0248123	0.0389705
-5.57	0.0287834	0.030624	0.00557755	0.0287017	0.0229132	0.0310503	0.0310109	0.025976	0.012886	0.0307792	0.0211528	0.0187473	0.0155324	0.029643	0.0306419	0.0293837	0.0220669	0.0320913	0.0384194	0.0170707	0.0357158	0.0208717	0.0225127	0.0303386	0.0117851	0.0317995	0.0297157	0.0163265	0.037008	0.023942	0.0354185	0.0271534	0.0359922	0.0318568	0.0432686	0.0214427	0.0179902	0.0272014	0.035715	0.0246029	0.0237905	0.0400621	0.0410714	0.0220514	0.0373201	0.0231616	0.0368231	0.0249192	0.0391243
-5.56	0.0289086	0.0307364	0.00562726	0.0288424	0.0230324	0.0311533	0.0311501	0.026095	0.0129747	0.0308929	0.021262	0.0188637	0.0156318	0.0297796	0.0307608	0.0295247	0.0221749	0.0322229	0.0385367	0.017173	0.0358355	0.02098	0.0226255	0.0304757	0.0118663	0.0319223	0.0298464	0.0164239	0.0371585	0.0240676	0.0355554	0.0272782	0.0361212	0.0319784	0.0434043	0.0215443	0.018095	0.027311	0.0358496	0.0247227	0.0238968	0.0402079	0.0412246	0.0221637	0.0374701	0.0232778	0.0369539	0.0250265	0.0392786
-5.55	0.0290344	0.0308493	0.00567742	0.0289838	0.0231522	0.0312566	0.0312899	0.0262145	0.013064	0.0310071	0.0213718	0.0189809	0.0157319	0.0299167	0.0308801	0.0296663	0.0222834	0.032355	0.0386544	0.0172759	0.0359556	0.021089	0.0227389	0.0306133	0.011948	0.0320456	0.0299776	0.0165219	0.0373096	0.0241938	0.0356928	0.0274035	0.0362507	0.0321005	0.0435405	0.0216464	0.0182005	0.027421	0.0359846	0.0248431	0.0240035	0.0403543	0.0413784	0.0222765	0.0376207	0.0233947	0.0370852	0.0251343	0.0394336
-5.54	0.0291607	0.0309625	0.00572803	0.0291258	0.0232727	0.0313602	0.0314303	0.0263346	0.0131539	0.0311217	0.0214821	0.0190989	0.0158327	0.0300546	0.0309999	0.0298087	0.0223925	0.0324876	0.0387724	0.0173794	0.0360762	0.0211985	0.0228528	0.0307516	0.0120302	0.0321694	0.0301095	0.0166205	0.0374614	0.0243206	0.0358308	0.0275294	0.0363806	0.0322231	0.043677	0.021749	0.0183065	0.0275315	0.0361202	0.0249641	0.0241108	0.0405012	0.0415328	0.0223899	0.0377719	0.0235121	0.0372169	0.0252426	0.0395893
-5.53	0.0292875	0.0310762	0.00577908	0.0292686	0.0233938	0.0314642	0.0315713	0.0264553	0.0132444	0.0312367	0.021593	0.0192175	0.0159341	0.030193	0.0311202	0.0299517	0.0225021	0.0326208	0.0388907	0.0174836	0.0361971	0.0213086	0.0229673	0.0308906	0.0121131	0.0322937	0.0302419	0.0167197	0.0376137	0.0244482	0.0359692	0.027656	0.0365109	0.0323461	0.0438141	0.0218521	0.0184131	0.0276424	0.0362562	0.0250857	0.0242185	0.0406486	0.0416878	0.0225038	0.0379237	0.0236301	0.0373491	0.0253513	0.0397455
-5.52	0.029415	0.0311902	0.00583059	0.029412	0.0235156	0.0315685	0.031713	0.0265765	0.0133356	0.0313521	0.0217045	0.0193369	0.0160361	0.0303321	0.0312409	0.0300955	0.0226122	0.0327545	0.0390094	0.0175883	0.0363185	0.0214192	0.0230824	0.0310301	0.0121965	0.0324184	0.0303749	0.0168195	0.0377667	0.0245764	0.0361082	0.027783	0.0366418	0.0324696	0.0439515	0.0219556	0.0185204	0.0277538	0.0363928	0.0252078	0.0243267	0.0407965	0.0418433	0.0226184	0.0380761	0.0237487	0.0374818	0.0254605	0.0399023
-5.51	0.029543	0.0313047	0.00588256	0.0295562	0.0236379	0.0316731	0.0318553	0.0266983	0.0134273	0.031468	0.0218166	0.0194571	0.0161388	0.0304718	0.0313621	0.0302399	0.0227229	0.0328888	0.0391285	0.0176937	0.0364402	0.0215304	0.0231981	0.0311703	0.0122804	0.0325437	0.0305085	0.0169199	0.0379203	0.0247052	0.0362478	0.0279107	0.0367731	0.0325935	0.0440894	0.0220597	0.0186283	0.0278656	0.0365299	0.0253306	0.0244354	0.040945	0.0419995	0.0227335	0.0382292	0.0238679	0.037615	0.0255702	0.0400598
-5.5	0.0296715	0.0314196	0.005935	0.029701	0.0237609	0.0317781	0.0319983	0.0268206	0.0135198	0.0315843	0.0219293	0.0195779	0.0162422	0.0306122	0.0314838	0.030385	0.0228341	0.0330236	0.039248	0.0177998	0.0365624	0.0216422	0.0233143	0.0313112	0.012365	0.0326694	0.0306427	0.0170209	0.0380745	0.0248348	0.0363878	0.028039	0.0369048	0.0327179	0.0442277	0.0221642	0.0187368	0.0279779	0.0366675	0.0254539	0.0245446	0.041094	0.0421562	0.0228493	0.0383828	0.0239877	0.0377486	0.0256803	0.0402179
-5.49	0.0298006	0.031535	0.0059879	0.0298466	0.0238846	0.0318835	0.0321419	0.0269434	0.0136128	0.031701	0.0220425	0.0196996	0.0163462	0.0307532	0.031606	0.0305308	0.0229458	0.033159	0.0393678	0.0179064	0.0366849	0.0217546	0.0234311	0.0314526	0.0124501	0.0327956	0.0307774	0.0171224	0.0382293	0.024965	0.0365285	0.0281678	0.0370371	0.0328428	0.0443665	0.0222692	0.0188459	0.0280906	0.0368056	0.0255779	0.0246542	0.0412436	0.0423135	0.0229656	0.0385371	0.0241082	0.0378827	0.0257909	0.0403766
-5.48	0.0299302	0.0316507	0.00604127	0.0299929	0.0240089	0.0319892	0.0322861	0.0270669	0.0137065	0.0318181	0.0221563	0.019822	0.0164509	0.0308948	0.0317286	0.0306773	0.0230581	0.0332949	0.039488	0.0180137	0.0368079	0.0218675	0.0235485	0.0315947	0.0125358	0.0329223	0.0309128	0.0172246	0.0383848	0.0250959	0.0366696	0.0282973	0.0371698	0.0329682	0.0445056	0.0223748	0.0189557	0.0282038	0.0369442	0.0257024	0.0247644	0.0413937	0.0424714	0.0230825	0.038692	0.0242292	0.0380172	0.025902	0.0405359
-5.47	0.0300605	0.0317669	0.00609512	0.0301399	0.0241338	0.0320953	0.032431	0.0271909	0.0138008	0.0319357	0.0222707	0.0199451	0.0165563	0.0310372	0.0318517	0.0308245	0.0231709	0.0334314	0.0396085	0.0181217	0.0369313	0.0219811	0.0236665	0.0317375	0.0126221	0.0330495	0.0310487	0.0173274	0.0385409	0.0252275	0.0368113	0.0284273	0.037303	0.0330941	0.0446453	0.0224808	0.0190662	0.0283174	0.0370834	0.0258276	0.024875	0.0415444	0.0426298	0.0232	0.0388475	0.0243508	0.0381523	0.0260136	0.0406958
-5.46	0.0301912	0.0318835	0.00614945	0.0302876	0.0242594	0.0322017	0.0325765	0.0273155	0.0138958	0.0320537	0.0223857	0.0200691	0.0166623	0.0311801	0.0319752	0.0309724	0.0232843	0.0335684	0.0397294	0.0182303	0.0370551	0.0220952	0.0237851	0.0318809	0.012709	0.0331771	0.0311853	0.0174308	0.0386976	0.0253598	0.0369536	0.028558	0.0374367	0.0332204	0.0447853	0.0225873	0.0191772	0.0284315	0.0372231	0.0259534	0.0249861	0.0416956	0.0427889	0.0233181	0.0390037	0.024473	0.0382878	0.0261256	0.0408564
-5.45	0.0303226	0.0320006	0.00620427	0.030436	0.0243856	0.0323084	0.0327227	0.0274406	0.0139915	0.0321722	0.0225013	0.0201937	0.016769	0.0313238	0.0320993	0.0311211	0.0233983	0.033706	0.0398507	0.0183395	0.0371794	0.02221	0.0239043	0.0320249	0.0127965	0.0333053	0.0313224	0.0175348	0.038855	0.0254928	0.0370964	0.0286892	0.0375708	0.0333473	0.0449258	0.0226944	0.0192889	0.0285461	0.0373633	0.0260797	0.0250978	0.0418474	0.0429485	0.0234368	0.0391604	0.0245959	0.0384238	0.0262382	0.0410177
-5.44	0.0304545	0.032118	0.00625957	0.0305852	0.0245125	0.0324155	0.0328695	0.0275663	0.0140878	0.0322911	0.0226175	0.0203192	0.0168764	0.0314681	0.0322238	0.0312704	0.0235128	0.0338442	0.0399724	0.0184494	0.037304	0.0223253	0.0240241	0.0321696	0.0128847	0.033434	0.0314602	0.0176395	0.039013	0.0256265	0.0372397	0.028821	0.0377055	0.0334746	0.0450668	0.0228019	0.0194013	0.0286611	0.0375041	0.0262067	0.0252099	0.0419997	0.0431088	0.0235561	0.0393178	0.0247193	0.0385603	0.0263512	0.0411795
[truncated: 1,544 more rows]
[truncated: 952 more columns]

## Sheet: infectiousness (MLE, Model#2)
Days since symptom onset	original data
-10	0.0046739
-9.99	0.00469353
-9.98	0.00471325
-9.97	0.00473305
-9.96	0.00475293
-9.95	0.0047729
-9.94	0.00479295
-9.93	0.00481308
-9.92	0.0048333
-9.91	0.0048536
-9.9	0.00487399
-9.89	0.00489447
-9.88	0.00491503
-9.87	0.00493568
-9.86	0.00495641
[truncated: 1,986 more rows]

## Sheet: infectiousness (MLE, Model#3)
Days since symptom onset	original data
[truncated: 2,001 more rows]

[truncated: 13 more sheets: Exposure window (He et al.), Serial interval (Xu et al.), Serial interval (MLE), lambda, R_0, beta_A, lambda-R0, disease progression, population percentile, Testing, Contacts tracing, Fig4c-Heatmap, Fig4c-contour line, time series covid19 confirmed, Theoretical prediction (China)]
